# Supplementary material for: Immune Characterization of Ovarian Cancer Reveals New Cell Subtypes With Different Prognoses, Immune Risks, and Molecular Mechanisms
Source: Front Cell Dev Biol. 2020 Dec 21;8:614139. doi: 10.3389/fcell.2020.614139 (PMC7779527; doi:10.3389/fcell.2020.614139)
Supplement: Supplementary file 1 [file Table_1.xlsx]

## Sheet: OV_clinical_zscore_add2
TableS1 The clinical features and the proportion of 23 TME cells in 172 TCGA OV samples
samples	OS	event	clinical_Stage	clinical_Grade	Age	lymphatic_invasion	tumor_residual_disease	B.cells.naive	B.cells.memory	Plasma.cells	T.cells.CD8	T.cells.CD4.memory.resting	T.cells.CD4.memory.activated	T.cells.follicular.helper	T.cells.regulatory..Tregs.	T.cells.gamma.delta	NK.cells.resting	NK.cells.activated	Monocytes	Macrophages.M0	Macrophages.M1	Macrophages.M2	Dendritic.cells.resting	Dendritic.cells.activated	Mast.cells.resting	Mast.cells.activated	Eosinophils	Neutrophils	Endothelial.cells	Fibroblasts
TCGA.04.1338.01A	1418	Alive	Stage IIIC	G3	78	Not Available	1-10 mm	0.336236	-0.238889	-0.387598	1.49647	-1.38667	4.67898	0.268124	-1.71684	2.23717	-0.406649	0.545606	-0.322751	-0.813879	-0.426939	0.0626139	-0.479019	-0.44419	-0.716093	2.43384	4.44889	-0.435191	-0.75216	1.86739
TCGA.04.1343.01A	361	Dead	Stage IV	G3	72	Not Available	>20 mm	0.568504	-0.238889	2.85105	0.330808	-0.117452	-0.453197	-0.27314	-0.0590417	-0.361718	-0.406649	0.41909	0.0754772	-1.26005	0.0819523	-0.757142	-0.479019	-0.44419	-0.716093	2.57216	-0.208722	-0.435191	-0.0663514	0.639673
TCGA.04.1356.01A	1499	Dead	Stage IIC	G3	62	YES	Not Available	1.23966	-0.238889	-0.613364	-0.419121	-0.131379	-0.453197	-0.0867874	-0.373886	0.0729572	-0.406649	-0.749228	-0.628725	1.89912	-1.35018	-1.85606	-0.479019	-0.44419	-0.716093	3.24224	-0.208722	-0.347462	-0.231869	-0.0513749
TCGA.04.1365.01A	947	Alive	Stage IIIB	G3	87	NO	Not Available	-1.53073	1.86884	-0.586498	-0.729461	1.26346	-0.277287	2.41317	-1.32476	1.35358	-0.406649	0.493706	-0.0263624	0.136899	1.34262	-0.354492	-0.145152	-0.44419	-0.666539	-0.449002	-0.208722	-0.435191	-0.367125	-0.764691
TCGA.04.1530.01A	3622	Dead	Stage IIIC	G3	68	NO	1-10 mm	-1.53073	0.374381	-0.774374	-0.0262082	1.39341	-0.453197	0.712797	-1.6939	-0.361718	-0.406649	1.06204	-0.628725	0.203289	1.10772	0.284229	0.268182	-0.44419	-0.716093	-0.449002	-0.208722	-0.435191	-0.382083	1.29876
TCGA.09.0366.01A	1757	Dead	Stage IIIC	G3	55	NO	1-10 mm	-1.21289	-0.238889	-0.774374	-0.426711	-0.888691	-0.453197	-0.769941	-0.532738	-0.361718	-0.406649	0.669015	8.17636	-1.45897	-1.68758	3.25338	-0.479019	-0.435473	-0.716093	0.123555	-0.208722	-0.435191	-0.778903	-0.748631
TCGA.09.0367.01A	547	Dead	Stage IIIC	G3	67	YES	1-10 mm	-0.840165	-0.238889	-0.747966	-0.453925	0.840196	-0.453197	-0.37763	-0.387338	-0.361718	-0.406649	1.44419	-0.205463	-0.0549804	0.0614993	0.171724	2.78053	-0.44419	-0.716093	0.635147	-0.208722	-0.435191	-0.874662	-0.87011
TCGA.09.0369.01A	1082	Dead	Stage IIIC	G3	56	YES	No Macroscopic disease	0.118199	-0.238889	-0.742731	-1.16468	-0.0346757	-0.453197	-1.23831	0.520239	-0.361718	2.75029	-1.26967	-0.628725	1.61433	-1.57642	1.27656	-0.479019	-0.44419	-0.716093	-0.410432	-0.208722	-0.435191	5.32493	0.24492
TCGA.09.1659.01A	304	Dead	Stage IIIC	G3	51	YES	>20 mm	-0.651169	-0.238889	-0.384647	0.301432	-0.607847	-0.453197	-1.07244	-0.357934	-0.361718	-0.406649	0.543126	0.207421	1.41406	-1.01507	-0.510361	-0.479019	0.587685	-0.250238	-0.449002	-0.208722	-0.435191	-0.553144	-0.546816
TCGA.09.1662.01A	2717	Dead	Stage IV	G3	58	YES	1-10 mm	-0.393129	-0.238889	-0.774374	-0.645624	1.32548	-0.453197	-0.86966	-0.150413	-0.361718	-0.406649	0.562333	1.13393	0.968948	-0.935852	-0.831484	0.282929	-0.44419	-0.0295651	-0.449002	-0.208722	-0.337714	-0.429633	-0.425446
TCGA.09.1665.01A	1266	Dead	Stage IIIC	G2	73	YES	No Macroscopic disease	-0.530296	-0.238889	0.428671	-0.679244	0.744107	-0.453197	2.63946	-0.984541	0.777902	-0.406649	0.466018	0.452886	-0.871855	0.736995	-0.48492	-0.479019	2.17858	0.981936	-0.449002	-0.208722	-0.435191	-0.851185	-0.668289
TCGA.09.1666.01A	1752	Alive	Stage IIIC	G3	57	NO	No Macroscopic disease	0.0633982	-0.238889	-0.774374	0.447377	1.19363	-0.120597	0.168446	-0.534216	-0.361718	1.91173	-1.26967	-0.628725	-0.181698	2.03896	-0.127339	-0.430304	-0.44419	-0.716093	-0.34549	-0.208722	-0.247503	-0.279529	-0.777937
TCGA.09.1667.01A	1882	Alive	Stage IIC	G2	61	NO	No Macroscopic disease	-0.213058	-0.238889	-0.474536	0.126583	-0.226712	-0.453197	0.00789841	1.49778	-0.361718	0.367873	0.911765	-0.190653	0.306627	0.923834	-0.655863	-0.423857	-0.277453	-0.716093	-0.387344	-0.208722	-0.292326	-0.272297	-0.474374
TCGA.09.1669.01A	928	Alive	Stage IIIA	G3	54	NO	No Macroscopic disease	1.77343	-0.238889	2.30925	0.48791	-0.168776	-0.369384	1.38242	-0.0617431	-0.361718	-0.406649	-0.100651	-0.15351	-0.525153	-0.859227	-0.841425	-0.479019	-0.44419	-0.716093	-0.449002	-0.208722	-0.435191	0.157424	-0.108129
TCGA.09.2044.01A	186	Alive	Stage IIB	G3	77	NO	No Macroscopic disease	0.747064	-0.238889	-0.306238	0.453806	-1.41184	-0.453197	0.21493	0.242507	-0.361718	-0.406649	0.672836	2.18873	-0.59081	-0.467662	1.41874	-0.479019	-0.320656	-0.716093	-0.358512	-0.208722	0.971465	-0.0897099	-0.786629
TCGA.09.2051.01A	1919	Alive	Stage IIIC	G3	42	YES	No Macroscopic disease	0.905833	-0.238889	-0.608923	-1.00931	1.59326	-0.453197	1.95391	-0.293409	-0.361718	3.7578	-1.01085	1.5096	-1.14674	-0.670682	-0.0643806	-0.479019	2.97684	0.362216	-0.449002	-0.208722	-0.156925	-0.782477	-0.681662
TCGA.09.2053.01A	1209	Alive	Stage IIIC	G3	72	NO	No Macroscopic disease	-0.381903	-0.238889	1.59284	0.464685	-0.0988783	-0.453197	-0.0653924	-0.851412	-0.361718	-0.406649	0.801164	-0.628725	0.0304705	-0.297346	0.0681054	-0.479019	-0.44419	-0.716093	-0.449002	-0.208722	-0.435191	-0.549947	-0.277336
TCGA.10.0937.01A	608	Dead	Stage IIIC	G3	44	Not Available	1-10 mm	-1.21667	-0.238889	-0.774374	0.681369	0.217773	-0.453197	1.0688	1.93932	-0.361718	-0.406649	2.14125	0.749256	-0.352768	-1.2069	0.411118	-0.479019	-0.134115	-0.716093	-0.449002	-0.208722	-0.435191	-0.705921	-0.62796
TCGA.13.0725.01A	377	Dead	Stage IIIC	G3	44	Not Available	1-10 mm	0.885289	-0.238889	0.703747	-0.507803	-0.916319	-0.453197	0.602469	-0.426271	0.466488	-0.406649	-0.89102	-0.195273	-0.738134	-1.0797	2.2439	-0.479019	1.24874	1.28076	-0.449002	-0.208722	1.38662	0.00927078	-0.283558
TCGA.13.0765.01A	1389	Dead	Stage IIIC	G3	50	Not Available	1-10 mm	0.0484225	-0.238889	-0.528812	-0.529835	0.231406	-0.453197	-1.28942	0.957176	-0.361718	-0.406649	-0.318149	1.14393	1.79207	-1.94119	-1.55623	-0.479019	-0.246267	-0.716093	1.1791	-0.208722	-0.435191	-0.879845	-0.873985
TCGA.13.0768.01A	1784	Dead	Stage IIIC	G3	73	Not Available	1-10 mm	-0.61595	-0.238889	-0.0335855	3.1106	-1.438	5.67628	-1.28942	0.808972	-0.0979754	0.444047	-1.26967	0.825387	-1.12616	0.462513	-0.692331	-0.275636	-0.44419	0.246554	-0.449002	-0.208722	-0.435191	3.37634	1.55765
TCGA.13.0883.01A	2097	Dead	Stage IIIC	G3	61	Not Available	1-10 mm	-0.078845	-0.238889	-0.774374	0.376557	-0.614803	0.0195888	-1.17077	0.315576	-0.361718	-0.406649	-0.723415	-0.628725	1.19556	-0.879897	0.322707	0.407103	-0.44419	-0.716093	-0.288041	-0.208722	1.82715	1.35649	1.833
TCGA.13.0885.01A	3388	Alive	Stage IIIC	G3	70	Not Available	11-20 mm	-1.53073	1.31115	-0.774374	1.71843	-1.18479	0.891287	0.192364	1.34265	-0.361718	-0.406649	0.105389	-0.342191	-1.19433	0.985213	1.18172	0.923058	-0.44419	2.43155	-0.449002	-0.208722	-0.435191	-1.05595	-0.516656
TCGA.13.0886.01A	4665	Alive	Stage IIIC	G3	67	Not Available	1-10 mm	-1.53073	4.13647	-0.774374	0.885269	-0.912326	-0.453197	1.4474	1.73747	-0.361718	-0.406649	0.894987	-0.523086	0.0795136	0.500716	-0.519243	-0.00670987	-0.44419	0.318704	-0.449002	0.599104	-0.435191	0.0947451	1.05329
TCGA.13.0893.01A	1319	Dead	Stage IIIC	G3	48	Not Available	11-20 mm	0.412602	-0.238889	-0.65864	0.609998	0.351138	2.18046	-0.605225	0.900044	2.09771	3.36103	-0.657871	-0.628725	-0.994794	0.569171	-0.631846	-0.479019	0.798	1.89507	-0.449002	-0.208722	-0.435191	-0.491713	-0.0114531
TCGA.13.0897.01A	2182	Dead	Stage IIIC	G3	54	Not Available	1-10 mm	0.0435664	-0.238889	-0.774374	0.307854	-0.727566	1.07586	0.257392	2.01106	-0.361718	-0.406649	1.19685	-0.628725	-0.693163	1.02852	0.498935	-0.318029	-0.0167091	0.822706	-0.449002	-0.208722	-0.435191	-0.730981	0.720693
TCGA.13.0900.01A	4077	Alive	Stage IIIC	G3	59	Not Available	Not Available	-0.288274	-0.238889	-0.774374	-0.389526	1.63761	1.07153	1.04349	-0.515872	-0.361718	-0.0333628	-1.01236	-0.160992	-0.921841	2.7262	-0.210342	-0.479019	0.203353	1.86654	-0.449002	-0.208722	-0.435191	-0.507723	2.11999
TCGA.13.0905.01A	3746	Alive	Stage IIIC	G3	51	Not Available	Not Available	1.94216	-0.238889	-0.367092	-1.16468	-1.7789	-0.453197	1.47027	-0.541536	3.67167	0.0263424	-1.26967	-0.628725	1.05652	0.116365	-1.42941	-0.479019	2.65213	-0.716093	1.89127	-0.208722	-0.0351169	0.113886	-0.669508
TCGA.13.0906.01A	3619	Alive	Stage IIIC	G3	50	Not Available	1-10 mm	0.65527	-0.238889	-0.385714	0.207174	1.1571	-0.453197	2.24821	0.385291	-0.361718	-0.406649	1.09715	-0.378454	-0.926779	0.843416	-1.98951	-0.479019	3.65869	-0.716093	-0.449002	-0.208722	-0.435191	-0.804348	-0.726834
TCGA.13.0908.01A	1843	Dead	Stage IV	G3	58	Not Available	1-10 mm	0.417452	-0.238889	-0.4655	-0.639674	0.970057	0.251899	2.08543	-0.00631313	-0.361718	-0.406649	-0.0767816	0.670883	-0.388622	0.0548721	0.552899	-0.388966	-0.44419	-0.563779	-0.449002	-0.208722	-0.435191	1.25003	1.18679
TCGA.13.0911.01A	1355	Dead	Stage IV	G3	55	Not Available	1-10 mm	-1.53073	2.84317	-0.774374	-0.627456	-1.72941	-0.453197	-1.28942	0.669752	-0.361718	-0.406649	0.0903227	-0.452411	2.61185	-0.362195	-0.794575	0.428643	-0.44419	-0.327172	-0.449002	-0.208722	-0.435191	-0.508647	0.205126
TCGA.13.0916.01A	1785	Alive	Stage IIIC	G3	49	Not Available	No Macroscopic disease	0.831387	-0.238889	1.67777	1.06371	-1.1746	-0.389169	0.888724	0.936483	-0.361718	0.130362	-0.940862	-0.628725	-0.400917	1.42237	-1.04939	-0.479019	-0.44419	0.0543796	-0.449002	-0.208722	-0.435191	1.09735	-0.72024
TCGA.13.0924.01A	2614	Alive	Stage IV	G3	45	Not Available	1-10 mm	0.466519	-0.238889	0.501212	1.2877	-1.58852	-0.453197	1.45836	1.02946	-0.361718	-0.406649	0.863434	-0.112389	-0.738582	0.573148	-0.343382	-0.235392	-0.44419	-0.716093	1.75999	-0.208722	-0.435191	-0.375057	0.0044718
TCGA.13.1404.01A	2469	Alive	Stage IIIC	G3	48	Not Available	1-10 mm	1.06568	-0.238889	1.05124	-0.462878	-0.68564	-0.453197	0.986757	0.796384	-0.361718	-0.406649	0.789672	0.299905	-0.675807	0.590675	0.333576	0.00427432	-0.44419	-0.716093	-0.449002	-0.208722	-0.435191	0.150926	0.0420941
TCGA.13.1408.01A	1680	Dead	Stage IIIC	G3	59	Not Available	>20 mm	1.0443	-0.238889	2.10491	-0.329563	0.608057	-0.453197	-0.668917	-0.340065	-0.361718	-0.406649	0.00127926	-0.264189	-0.111634	0.222859	-0.968113	-0.479019	-0.44419	-0.716093	-0.449002	-0.208722	-0.435191	0.461141	2.10162
TCGA.13.1410.01A	2464	Alive	Stage IV	GX	57	Not Available	Not Available	-0.0626333	-0.238889	0.049224	-1.16468	0.656572	-0.453197	1.74647	-1.05841	2.78664	-0.406649	-0.767316	-0.628725	-0.379154	1.5992	0.0932619	-0.479019	1.42969	-0.716093	0.70217	-0.208722	-0.435191	-0.317258	0.0540826
TCGA.13.1411.01A	531	Dead	Stage IIIC	G3	81	Not Available	>20 mm	-0.269614	-0.238889	-0.774374	-0.855444	-0.370794	0.753442	-1.28942	-1.24044	-0.361718	-0.406649	0.670897	-0.628725	1.34541	0.46344	0.235324	-0.479019	-0.44419	-0.0503984	-0.449002	-0.208722	1.75456	0.12064	2.62796
TCGA.13.1483.01A	895	Dead	Stage IIIC	G3	61	Not Available	>20 mm	-0.341172	-0.238889	-0.774374	-0.554542	0.687429	-0.453197	-0.266731	0.464622	-0.361718	-0.406649	-0.435281	0.221647	0.724843	-1.50661	-1.01847	-0.479019	3.7381	-0.716093	0.549257	-0.208722	-0.435191	0.223249	0.901691
TCGA.13.1485.01A	629	Dead	Stage IV	G2	48	Not Available	1-10 mm	0.433516	-0.238889	-0.774374	-0.895232	0.349094	-0.453197	-0.917846	0.608036	-0.361718	-0.406649	-1.07477	-0.628725	1.46766	-1.91813	-0.245803	2.45965	-0.44419	-0.716093	1.05308	-0.208722	-0.435191	-0.102989	2.75042
TCGA.13.1488.01A	2154	Dead	Stage IV	G3	59	Not Available	11-20 mm	0.230078	-0.238889	-0.360334	-0.842444	-0.34222	0.608915	0.376744	-1.3206	-0.361718	-0.406649	1.81338	-0.628725	0.477615	2.97457	-1.26264	-0.479019	-0.366187	1.02995	-0.449002	-0.208722	-0.435191	-0.895559	-0.525918
TCGA.13.1496.01A	129	Dead	Stage IIIC	G3	65	Not Available	>20 mm	-1.53073	8.77709	0.231658	0.185666	-0.042759	0.36192	1.45794	-1.49299	4.78057	-0.406649	-0.287809	-0.628725	-1.32396	0.629826	-0.639173	-0.479019	2.56411	0.418164	-0.449002	-0.208722	1.63149	-1.06981	-0.83808
TCGA.13.1497.01A	3871	Alive	Stage IIIC	G3	47	Not Available	Not Available	0.484541	-0.238889	2.08291	-0.499654	0.827305	-0.453197	0.536021	-1.21585	-0.361718	1.97143	-1.26967	-0.563223	0.00135012	0.921458	-1.0707	-0.479019	-0.44419	-0.716093	-0.139153	-0.208722	-0.435191	0.277522	0.00378992
TCGA.13.1498.01A	2012	Dead	Stage IIIC	G3	73	Not Available	>20 mm	-1.29072	0.536572	-0.774374	0.429292	0.771323	-0.453197	0.0961672	-0.297635	-0.361718	-0.406649	2.33567	-0.073288	0.386953	0.0977265	-1.31047	1.89281	-0.44419	-0.716093	-0.449002	-0.208722	-0.435191	-0.887735	-0.413564
TCGA.13.1499.01A	3500	Alive	Stage IIIC	G3	56	Not Available	Not Available	-0.292521	1.92788	0.684728	1.26995	-0.662073	-0.372754	-0.868646	2.32051	-0.361718	-0.406649	2.05538	0.35392	-1.00971	0.366625	-1.30301	-0.474855	-0.44419	2.15007	-0.449002	-0.208722	-0.366957	0.256339	1.00942
TCGA.13.1507.01A	1993	Dead	Stage IIIC	G3	77	Not Available	1-10 mm	-0.881792	-0.238889	2.33223	-1.16468	-1.67578	5.07931	-0.1882	-1.71684	4.55142	-0.406649	1.17827	-0.324625	-0.569263	1.19755	-0.410056	-0.308178	-0.44419	-0.716093	0.482299	2.94901	-0.435191	-0.463599	-0.381254
TCGA.13.1509.01A	2438	Alive	Stage IV	G3	64	Not Available	1-10 mm	-0.60965	-0.238889	4.98211	-0.818732	-0.537347	-0.453197	-0.0652189	-1.07361	2.03659	-0.406649	0.705951	0.609291	-0.941232	0.00948304	-0.678368	-0.30542	-0.44419	-0.716093	-0.281747	1.68935	-0.435191	-0.568193	0.296779
TCGA.13.1512.01A	442	Alive	Stage IIIC	G3	49	Not Available	No Macroscopic disease	-1.53073	2.28069	-0.438361	0.0825697	-1.35751	-0.453197	-0.330517	0.647628	-0.361718	-0.406649	-0.162306	-0.628725	1.25726	1.79879	-0.737412	0.226187	-0.44419	-0.298057	-0.449002	-0.208722	-0.435191	-0.852756	0.579459
TCGA.13.2060.01A	2369	Alive	Stage IV	G3	51	Not Available	1-10 mm	0.76454	-0.238889	1.13088	0.55612	0.567469	3.84133	0.532097	-1.3634	0.205191	-0.406649	-0.989248	-0.36658	-1.45897	1.15546	-0.00599987	-0.479019	-0.410255	0.327161	-0.449002	-0.208722	-0.435191	-1.15481	-0.286044
TCGA.13.A5FT.01A	2143	Alive	Stage IIIC	G3	67	Not Available	No Macroscopic disease	1.51481	-0.238889	0.797721	-1.1446	-0.0237174	-0.453197	2.97679	0.583372	-0.336481	-0.406649	-0.0786835	-0.334602	-0.454151	-0.697991	-1.72383	-0.479019	5.41276	-0.716093	-0.449002	-0.208722	-0.435191	-0.280285	-0.774361
TCGA.20.0987.01A	701	Dead	Stage IIIC	G3	61	Not Available	1-10 mm	-0.85727	-0.238889	0.0475924	-0.215495	-0.249453	-0.327596	-0.736686	-0.532377	-0.361718	1.4954	-0.297856	0.812256	0.82634	-0.106233	-0.148165	-0.479019	-0.44419	0.876217	-0.449002	-0.208722	-0.435191	-0.123834	-0.736825
TCGA.20.0991.01A	797	Alive	Stage IIB	G3	78	Not Available	No Macroscopic disease	-1.53073	4.99549	0.92801	1.02075	-1.63885	1.89981	-0.537985	-0.130189	-0.361718	-0.406649	0.72744	-0.366118	-0.223457	-0.609115	0.214724	0.0843031	-0.44419	-0.716093	-0.374011	-0.208722	1.05954	-0.614614	-0.781376
TCGA.23.1023.01A	1233	Alive	Stage IIIC	G3	65	YES	1-10 mm	-1.53073	-0.238889	0.828664	0.170908	-0.36662	-0.453197	-0.929514	-0.320211	-0.361718	-0.406649	0.427595	1.44693	-0.696324	1.06754	0.0200606	-0.430534	-0.44419	4.87875	-0.449002	-0.208722	-0.376705	4.38122	0.495806
TCGA.23.1026.01A	816	Alive	Stage IIIC	G3	45	Not Available	1-10 mm	0.413271	-0.238889	-0.774374	-0.0476595	2.02131	0.392416	0.281273	0.182068	-0.361718	-0.406649	1.52019	0.17562	-0.720593	0.634464	-0.813015	0.0711422	-0.44419	0.00778236	-0.449002	-0.208722	-0.435191	-0.306181	0.147407
TCGA.23.1027.01A	976	Dead	Stage IIIC	G3	48	YES	1-10 mm	-0.05904	-0.238889	-0.774374	-1.16009	0.175598	-0.453197	-0.580277	-0.560682	-0.361718	0.0264948	-1.14538	-0.628725	1.99973	-0.916722	-0.0467288	-0.479019	-0.44419	-0.716093	1.57001	-0.208722	-0.435191	-0.130638	0.587114
TCGA.23.1028.01A	1503	Alive	Stage IIIC	G3	43	YES	1-10 mm	0.499948	-0.238889	-0.463858	-0.433338	1.03264	1.51769	-1.01339	0.900513	-0.361718	-0.406649	1.17795	-0.292506	-0.255229	2.17616	-1.97798	-0.479019	0.525113	-0.716093	0.0521369	-0.208722	-0.435191	-0.196056	-0.776489
TCGA.23.1109.01A	1562	Dead	Stage IIIC	G3	62	Not Available	1-10 mm	-0.772081	-0.238889	-0.774374	-0.0816844	-0.982345	-0.453197	-0.428223	0.59966	-0.361718	-0.406649	-0.0492336	-0.0871897	0.573236	-0.670047	-0.29228	6.62526	-0.44419	-0.716093	0.358363	-0.208722	-0.435191	0.289127	-0.135769
TCGA.23.1116.01A	592	Dead	Stage IIIC	G3	83	YES	>20 mm	-1.53073	2.18534	-0.774374	-0.992149	-1.22337	-0.453197	-0.172784	-0.506231	0.131388	-0.406649	-0.738824	-0.628725	0.750383	-0.702164	1.01433	-0.28843	-0.44419	-0.716093	4.11617	-0.208722	8.07327	0.114491	1.75913
TCGA.23.1118.01A	2616	Alive	Stage IIIC	G3	45	YES	>20 mm	-0.896318	-0.238889	-0.774374	-0.923317	1.84331	-0.453197	-0.314941	-1.37423	-0.361718	-0.406649	0.0326255	-0.300337	-0.261388	1.57643	-0.226963	-0.275525	2.9999	0.321352	-0.449002	-0.208722	-0.435191	-0.691715	-0.43619
TCGA.23.1119.01A	3953	Alive	Stage IIIC	G3	64	YES	1-10 mm	-0.399259	-0.238889	2.23567	-0.228978	0.447038	0.202212	-0.891762	-1.65626	1.00681	-0.406649	1.49625	-0.530584	-1.3363	0.545338	0.815918	0.0663888	-0.44419	1.0588	-0.449002	-0.208722	-0.084392	-0.0895337	-0.414224
TCGA.23.1120.01A	130	Alive	Stage IIIC	G3	60	NO	1-10 mm	-0.614242	-0.238889	-0.774374	-0.795567	0.781702	-0.453197	0.598484	0.864745	-0.361718	-0.406649	0.824587	-0.170325	-0.102593	1.92294	-0.315514	-0.479019	-0.44419	1.72948	-0.449002	-0.208722	-0.435191	0.0128928	-0.340374
TCGA.23.1123.01A	1018	Dead	Stage IIIC	G3	59	YES	11-20 mm	-0.478207	-0.238889	-0.0634616	0.89924	0.366279	0.248439	1.17006	-0.779633	-0.361718	0.729277	-1.00445	0.317355	-0.631319	0.448828	0.695252	-0.479019	-0.173905	0.28284	-0.449002	-0.208722	-0.435191	-0.361097	-0.737301
TCGA.23.2077.01A	3525	Alive	Stage IIIC	G3	45	NO	No Macroscopic disease	-1.13128	-0.238889	-0.774374	0.0806637	-0.793502	-0.453197	-0.62937	2.23543	-0.361718	-0.406649	-1.18639	-0.196764	0.0617371	-0.354716	2.12873	-0.00346814	-0.44419	2.08823	-0.449002	-0.208722	-0.435191	0.0680479	-0.401451
TCGA.23.2078.01A	2661	Alive	Stage IIIC	G3	66	YES	No Macroscopic disease	2.13836	-0.238889	-0.179779	1.01331	0.624282	-0.453197	-0.402939	2.41696	-0.361718	0.0394416	-0.987173	-0.171912	-1.23499	1.44293	-0.683301	-0.258079	-0.44419	0.305995	-0.449002	-0.208722	-0.435191	0.273638	2.10019
TCGA.24.0968.01A	598	Dead	Stage IIIC	G3	59	YES	1-10 mm	0.76579	-0.238889	-0.314964	0.651712	0.138311	-0.453197	0.996627	-0.375431	-0.361718	-0.406649	1.89006	2.75329	-1.21759	-0.28177	0.212117	-0.479019	-0.163524	-0.716093	-0.292092	-0.208722	-0.435191	-0.495751	0.571853
TCGA.24.1417.01A	238	Alive	Stage IV	G3	54	Not Available	1-10 mm	-1.53073	1.22202	-0.474672	-1.16468	1.79926	-0.453197	-0.381886	-0.578434	-0.235914	-0.406649	0.468596	-0.61492	-0.00722311	-0.0575534	0.849993	-0.479019	0.857024	1.2719	-0.449002	-0.208722	-0.435191	0.72172	0.0852447
TCGA.24.1425.01A	181	Alive	Stage IIIC	G3	45	Not Available	1-10 mm	2.32145	-0.238889	-0.387146	-0.755463	-0.103728	-0.377415	-0.381149	0.993018	-0.361718	2.24825	-1.06517	-0.628725	0.486802	-0.543276	0.247157	-0.479019	-0.44419	-0.10403	-0.449002	-0.208722	0.412366	4.22437	3.25751
TCGA.24.1428.01A	529	Alive	Stage IIIC	G3	50	Not Available	1-10 mm	-1.34087	-0.238889	0.190138	-0.764568	-0.81207	-0.453197	-0.488081	1.07293	-0.361718	-0.406649	0.176751	-0.236366	1.68041	-0.373126	-0.407319	-0.479019	0.0518008	-0.716093	-0.449002	-0.208722	-0.435191	-0.498337	-0.597161
TCGA.24.1434.01A	568	Dead	Stage IIIC	G3	59	YES	1-10 mm	-0.265319	-0.238889	-0.774374	-0.759191	1.57723	-0.453197	-0.467244	-0.718622	-0.361718	-0.406649	0.156784	2.6717	-0.941491	-0.176923	0.194577	-0.35924	-0.44419	-0.716093	3.92949	4.31395	-0.117041	0.135554	3.92658
TCGA.24.1435.01A	1324	Dead	Stage IIIC	G3	57	NO	1-10 mm	0.497053	-0.238889	-0.774374	0.0212091	0.356653	-0.453197	-0.845028	-0.437782	-0.361718	-0.406649	-0.438104	-0.304827	-0.357576	1.94749	0.864514	-0.205388	-0.180825	0.658013	-0.449002	-0.208722	-0.300263	0.841334	2.19836
TCGA.24.1464.01A	379	Dead	Stage IIIC	G3	70	YES	>20 mm	-0.751203	-0.238889	-0.566609	3.56904	-0.668926	-0.453197	1.13654	1.75978	-0.361718	-0.406649	2.40907	0.124383	-1.44616	-0.56183	0.202603	-0.479019	-0.44419	-0.716093	-0.449002	-0.208722	-0.435191	-0.968448	-0.731829
TCGA.24.1469.01A	277	Alive	Stage IIIC	G3	71	Not Available	1-10 mm	2.41299	-0.238889	0.263252	-0.977322	-0.158486	-0.453197	1.27109	0.240471	-0.361718	-0.406649	-0.0884235	-0.628725	0.842247	-0.321919	-0.807327	-0.479019	-0.44419	-0.716093	-0.449002	-0.208722	-0.435191	-0.83005	-0.8061
TCGA.24.1470.01A	105	Alive	Stage IIIB	G3	54	Not Available	1-10 mm	0.791242	-0.238889	-0.381482	0.503953	0.665071	0.200614	1.75924	1.50609	-0.361718	2.49135	-1.26967	0.0256656	-0.9731	-0.321134	-0.0433286	1.07197	0.187835	-0.716093	-0.449002	-0.208722	-0.435191	0.822432	-0.542967
TCGA.24.1546.01A	1955	Dead	Stage IIIC	G3	46	Not Available	1-10 mm	-0.120165	-0.238889	-0.204665	-0.984336	0.107392	-0.453197	-1.23286	-0.342299	-0.361718	-0.406649	-0.834889	0.535103	0.634996	-0.906946	-0.251521	4.92462	-0.44419	-0.154864	0.254512	-0.208722	0.575653	0.345317	1.60458
TCGA.24.1549.01A	1721	Dead	Stage IIIB	G3	58	Not Available	Not Available	0.199917	-0.238889	-0.562868	-0.0249564	0.515157	2.00143	0.971129	0.418926	0.424597	3.54899	-0.649918	-0.628725	0.0323561	0.275506	-1.54595	-0.479019	0.65286	0.892108	-0.449002	-0.208722	-0.435191	-0.719337	-0.729199
TCGA.24.1550.01A	1249	Dead	Stage IIIC	G3	49	Not Available	1-10 mm	1.12472	-0.238889	0.529818	-0.775787	-1.29278	0.307492	-0.0410924	-1.14334	-0.361718	-0.406649	-0.505293	-0.628725	0.672596	-1.19365	1.90078	-0.479019	-0.44419	-0.716093	0.327528	-0.208722	0.0699812	2.50872	1.49779
TCGA.24.1551.01A	1579	Dead	Stage IIIC	G3	53	Not Available	1-10 mm	-0.210683	-0.238889	-0.686314	0.139937	0.240902	-0.453197	-1.28942	0.401371	-0.361718	-0.406649	0.905687	0.267175	0.859991	0.0531353	-0.870087	-0.302749	-0.44419	-0.716093	-0.00514042	-0.208722	0.247741	-0.121527	-0.775234
TCGA.24.1553.01A	1767	Dead	Stage IIIB	G3	53	Not Available	1-10 mm	-1.26232	-0.238889	1.02344	3.982	-2.20591	-0.453197	0.921878	1.65384	1.65977	-0.406649	0.0206476	0.317851	-0.979391	0.188064	-0.55586	-0.479019	-0.44419	-0.716093	-0.449002	-0.208722	-0.435191	-0.0532247	-0.699634
TCGA.24.1558.01A	594	Dead	Stage IIIC	G3	73	Not Available	1-10 mm	-1.25471	-0.238889	-0.717029	-0.942331	-1.24821	-0.453197	-0.0380503	0.715393	-0.361718	-0.406649	0.226214	-0.628725	2.6877	-1.72084	0.10087	-0.479019	-0.44419	0.00244612	-0.449002	-0.208722	-0.435191	-0.158322	-0.559925
TCGA.24.1562.01A	1384	Dead	Stage IIIC	G3	67	Not Available	1-10 mm	-0.66138	-0.238889	-0.774374	-0.302883	0.972257	-0.453197	-1.28942	2.3134	-0.361718	-0.406649	1.33513	-0.579746	0.823218	-1.19363	-1.11159	1.31338	-0.44419	0.371866	-0.449002	-0.208722	-0.435191	-0.185146	0.125253
TCGA.24.1842.01A	253	Alive	Stage IIIC	G3	49	YES	1-10 mm	-0.723539	-0.238889	-0.311292	0.82033	-0.565682	1.09752	0.0195956	1.29926	-0.361718	-0.406649	0.882685	-0.233148	0.637095	-0.482134	-1.011	-0.479019	-0.44419	0.206727	-0.449002	-0.208722	-0.435191	-0.308509	-0.216669
TCGA.24.1843.01A	106	Alive	Stage IIIC	G3	66	YES	1-10 mm	-1.31999	-0.238889	1.11086	0.418219	-0.313759	-0.453197	-1.24384	-0.548165	-0.361718	-0.406649	0.408845	-0.463547	1.07407	-0.980318	-0.135626	-0.479019	-0.44419	-0.716093	-0.295267	-0.208722	-0.314364	-0.603009	-0.654755
TCGA.24.1845.01A	116	Alive	Stage IIIC	G3	42	Not Available	1-10 mm	-0.907657	-0.238889	-0.774374	-1.16468	0.143446	-0.453197	0.552971	-0.921253	-0.361718	2.68057	-1.26967	0.594579	0.776364	0.847644	-0.528453	-0.479019	1.57975	-0.716093	1.53069	-0.208722	-0.0673024	-0.568731	-0.90376
TCGA.24.1846.01A	133	Alive	Stage IIIC	G3	45	YES	1-10 mm	0.0721305	-0.238889	-0.746754	-0.349975	-0.569448	-0.453197	-0.542176	1.0177	-0.361718	-0.406649	0.661672	-0.628725	1.28413	-0.101195	-0.454134	-0.479019	-0.44419	0.783255	-0.449002	-0.208722	-0.435191	-1.15899	-0.237284
TCGA.24.1847.01A	343	Alive	Stage IV	G3	45	YES	1-10 mm	-0.285516	-0.238889	-0.428044	3.51667	-0.431885	2.11099	-0.611557	0.559336	-0.361718	1.09242	-1.26967	-0.144546	-0.668475	-0.0409222	-0.569051	-0.479019	-0.44419	-0.269447	-0.449002	-0.208722	-0.435191	0.0416327	-0.276602
TCGA.24.1850.01A	168	Alive	Stage IIIC	G3	72	YES	1-10 mm	0.407349	-0.238889	0.168172	1.22425	-0.796603	-0.312757	-0.466947	0.829083	-0.361718	-0.406649	-0.346849	-0.563002	-0.959408	1.21965	1.44989	-0.479019	-0.44419	-0.716093	-0.342216	-0.208722	0.388849	-0.866476	0.72164
TCGA.24.1924.01A	919	Dead	Stage IIIC	G3	65	YES	1-10 mm	-0.118311	-0.238889	0.357878	0.579494	0.152768	-0.197446	2.77241	-1.58458	0.959218	-0.406649	0.132864	1.73568	-1.31541	1.33378	-0.1243	-0.479019	-0.151692	-0.716093	0.345121	-0.208722	1.00765	-0.368753	-0.732491
TCGA.24.1930.01A	2467	Dead	Stage IIIC	G3	53	Not Available	1-10 mm	0.313638	-0.238889	0.870405	-0.798271	0.816232	-0.453197	-0.380846	-0.453764	-0.361718	-0.406649	-0.370117	-0.606637	-0.390632	0.0579275	1.62566	-0.479019	-0.44419	-0.599466	-0.449002	-0.208722	-0.00233636	0.556507	0.365801
TCGA.24.2026.01A	1059	Dead	Stage IIIC	G3	79	YES	>20 mm	0.00858409	-0.238889	1.13275	0.199992	-1.17524	-0.453197	0.101697	1.38978	-0.361718	0.904712	0.228723	-0.280224	-0.203838	0.442821	0.108084	-0.479019	-0.44419	-0.716093	-0.0112061	-0.208722	-0.0250203	-0.597288	-0.696329
TCGA.24.2035.01A	857	Dead	Stage IIIC	G3	65	Not Available	1-10 mm	0.475293	-0.238889	-0.243435	-0.284566	0.294581	0.306565	-0.207744	-0.70959	-0.361718	-0.406649	0.134321	1.36037	-1.45897	-0.17233	1.94345	0.610128	-0.44419	2.04459	-0.449002	-0.208722	1.8675	2.67556	1.62712
TCGA.24.2254.01A	1736	Dead	Stage IIIC	G3	66	YES	1-10 mm	0.808912	-0.238889	-0.774374	-1.15856	-0.754748	-0.453197	-0.507597	-0.772503	-0.361718	-0.406649	-0.945133	0.450906	1.27098	-1.70983	0.500931	-0.479019	-0.44419	-0.716093	4.92559	-0.208722	-0.435191	1.17648	0.361001
TCGA.24.2267.01A	1446	Dead	Stage IIB	G3	58	YES	No Macroscopic disease	0.252446	-0.238889	1.98977	-0.865389	-0.406827	0.149228	0.681997	0.175987	-0.361718	0.488136	-1.25708	-0.55856	0.0875695	0.375764	0.210347	-0.479019	-0.44419	-0.508484	-0.449002	-0.208722	-0.435191	1.18085	-0.626731
TCGA.24.2281.01A	1357	Alive	Stage IIA	G3	68	YES	1-10 mm	-0.762633	-0.238889	-0.359855	-0.0783389	-0.573568	-0.0794879	-0.91925	1.16504	-0.361718	-0.406649	-0.17741	0.0633052	1.25927	-0.77948	0.144814	-0.336792	-0.44419	-0.716093	-0.449002	-0.208722	-0.435191	-0.911605	-0.607457
TCGA.24.2290.01A	1102	Dead	Stage IIIC	G3	56	Not Available	1-10 mm	-0.261413	-0.238889	-0.774374	-1.16468	-0.111327	-0.453197	0.344535	0.0202393	-0.361718	2.12908	-1.26967	0.686121	-0.0398022	0.186306	1.14788	-0.479019	0.734629	-0.716093	2.2417	-0.208722	0.314338	-0.00234061	-0.519666
TCGA.25.1313.01A	820	Dead	Stage IV	G3	62	Not Available	1-10 mm	-1.53073	2.61152	-0.431647	-1.16468	1.20845	-0.453197	0.134442	-1.57924	-0.361718	-0.406649	1.53019	2.17528	-1.45897	-0.358665	2.07086	-0.479019	1.29501	1.35879	-0.449002	-0.000173138	0.386525	0.117581	-0.347048
TCGA.25.1326.01A	1249	Dead	Stage IIIC	G3	61	Not Available	1-10 mm	-1.05078	-0.238889	-0.0482207	-0.468585	0.869423	-0.444933	-0.844173	-1.51387	-0.361718	-0.406649	-0.236672	-0.592367	0.191152	1.1113	0.812881	0.0530535	-0.44419	1.67565	-0.449002	-0.208722	-0.435191	-0.0192914	0.697824
TCGA.25.1623.01A	565	Dead	Stage IV	G3	71	Not Available	No Macroscopic disease	0.347532	-0.238889	0.348827	0.0467489	0.837434	-0.453197	1.27019	0.276206	-0.361718	-0.406649	0.274455	0.53147	-0.524029	-0.166304	-0.350211	-0.479019	-0.44419	0.205919	-0.449002	-0.208722	0.861318	-0.000257277	1.20531
TCGA.25.1626.01A	518	Dead	Stage IIIC	G3	65	Not Available	>20 mm	0.254875	-0.238889	-0.256525	0.93522	-0.108331	-0.453197	-0.0659782	-0.135743	-0.361718	-0.406649	0.931452	2.55051	-1.16261	-1.51626	-0.864704	-0.0918147	0.527302	-0.716093	5.3121	0.919277	-0.109343	1.22447	3.87079
TCGA.25.1628.01A	627	Dead	Stage IIIC	G3	67	Not Available	1-10 mm	1.00535	-0.238889	-0.0532414	2.85822	-1.194	0.875795	-0.516249	0.546294	-0.361718	-0.406649	-1.09439	-0.372595	-1.14382	1.51589	-0.32095	0.354108	-0.44419	1.17884	-0.449002	-0.208722	-0.435191	0.215541	2.02245
TCGA.25.1630.01A	1162	Dead	Stage IIIC	G3	73	Not Available	1-10 mm	0.0354022	-0.238889	-0.774374	-0.978166	-0.865	-0.453197	-0.934259	0.410126	-0.361718	-0.406649	-0.1776	-0.37599	1.82466	-1.53595	-0.765248	-0.351542	-0.44419	-0.716093	2.3511	-0.208722	6.47657	-0.232617	-0.520745
TCGA.25.1633.01A	1891	Dead	Stage IIIC	G3	64	Not Available	1-10 mm	2.43978	-0.238889	-0.694063	1.59127	0.0627615	2.08867	-0.320076	0.674321	-0.361718	-0.406649	-1.26967	1.51717	-1.34533	-0.555024	0.195486	-0.479019	-0.399937	-0.716093	0.0287069	0.702451	0.580551	1.32744	1.54746
TCGA.25.1877.01A	730	Dead	Stage IIIC	G3	81	Not Available	1-10 mm	0.749317	-0.238889	0.837147	0.868184	-2.31421	2.0175	0.0396677	-1.0611	-0.361718	-0.406649	0.228806	-0.628725	0.432736	0.365592	0.0225894	-0.479019	-0.44419	-0.716093	-0.449002	0.468427	-0.435191	-0.0150998	-0.731232
TCGA.25.2393.01A	1157	Dead	Stage IIIC	G3	81	Not Available	11-20 mm	0.763537	-0.238889	-0.774374	-0.0503033	-0.677521	-0.0202682	-0.149725	-1.30108	-0.361718	0.821184	-1.26967	-0.58482	1.52417	-0.569193	-0.725997	-0.321861	-0.44419	-0.716093	1.58773	5.03087	1.5889	-1.00211	-0.574847
TCGA.25.2396.01A	92	Dead	Stage IIIC	G3	71	Not Available	No Macroscopic disease	0.662657	-0.238889	-0.282292	0.845219	0.603486	-0.453197	-0.724795	1.32037	-0.361718	-0.406649	1.9669	0.0711163	-1.26062	0.483771	0.0292538	-0.479019	-0.44419	0.179477	-0.449002	-0.208722	1.3586	-0.600187	-0.488235
TCGA.25.2398.01A	1369	Dead	Stage IIIC	G3	71	Not Available	1-10 mm	0.087197	-0.238889	-0.717124	-0.684825	-0.375485	-0.453197	-0.779593	-0.707993	-0.361718	-0.406649	0.390682	-0.628725	2.32126	-0.995563	-0.530693	-0.479019	-0.44419	-0.396241	-0.449002	-0.208722	-0.435191	-0.290453	3.14256
TCGA.25.2399.01A	608	Dead	Stage IIIC	G3	80	Not Available	>20 mm	0.59679	-0.238889	-0.545863	0.0227862	0.339399	1.14442	-0.49532	-0.704557	-0.361718	2.13703	1.67325	0.099174	-0.524561	0.00873453	0.230153	-0.479019	-0.44419	0.931393	-0.449002	-0.208722	-0.311512	0.902639	0.629092
TCGA.25.2401.01A	90	Dead	Stage IIIC	G3	64	Not Available	1-10 mm	0.00135136	-0.238889	-0.774374	-0.75517	0.268816	-0.453197	0.858603	-0.533631	-0.361718	-0.406649	0.0478916	2.50587	-0.74334	0.707036	1.54373	-0.479019	0.04003	-0.0875174	-0.449002	-0.208722	-0.435191	1.00306	1.76222
TCGA.29.1688.01A	2400	Dead	Stage IIIC	G2	39	Not Available	Not Available	-0.535931	-0.238889	-0.774374	-0.664321	1.47867	-0.453197	0.879587	0.204184	-0.361718	-0.406649	0.0044817	-0.289927	-0.201154	0.310316	1.23579	-0.479019	-0.44419	-0.197726	-0.449002	-0.208722	-0.330761	-0.600831	-0.178456
TCGA.29.1690.01A	1448	Dead	Stage IIIC	G2	66	Not Available	11-20 mm	-0.752963	-0.238889	-0.774374	-0.568382	0.62126	0.176521	-1.28942	-0.561454	-0.361718	-0.406649	-1.04744	3.55014	-0.233713	-2.03433	0.753929	1.83033	1.49187	0.715558	-0.449002	0.742897	-0.20857	-0.806523	0.0615807
TCGA.29.1693.01A	3096	Alive	Stage IIIC	G3	72	YES	>20 mm	-1.0959	-0.238889	-0.774374	-0.421648	0.685532	-0.453197	0.351893	-0.858947	-0.361718	-0.406649	-0.110427	0.296443	-0.547128	0.580386	-0.215694	-0.479019	4.81446	1.34629	-0.449002	-0.208722	0.342448	-0.61027	0.176908
TCGA.29.1695.01A	1229	Dead	Stage IIIC	G2	62	Not Available	>20 mm	-1.53073	-0.238889	-0.774374	-1.01777	-1.20295	-0.453197	-0.333273	-0.770636	2.72349	-0.406649	-0.631184	-0.628725	2.36843	-0.643685	0.391948	-0.479019	-0.44419	-0.716093	1.29642	-0.208722	-0.435191	0.10276	0.432808
TCGA.29.1701.01A	515	Dead	Stage IIIC	G3	56	YES	Not Available	-0.370907	-0.238889	0.412672	1.3365	-0.664257	1.38128	1.26446	-0.802511	2.6271	-0.406649	-1.01107	0.816397	-1.12867	0.560331	0.699854	-0.479019	-0.44419	-0.716093	0.0904329	1.27398	-0.095953	-0.952071	-0.236267
TCGA.29.1705.01A	555	Dead	Stage IIIC	G2	47	Not Available	>20 mm	0.191885	-0.238889	-0.774374	-0.549763	0.820377	-0.453197	-0.761511	-0.18589	-0.361718	-0.219718	-1.10244	-0.628725	1.07889	-0.989878	0.806679	-0.479019	-0.44419	-0.716093	0.0784162	-0.208722	0.523763	0.185352	0.81809
TCGA.29.1710.01A	951	Dead	Stage IIIC	G2	54	Not Available	1-10 mm	-0.49506	-0.238889	0.279476	-0.230246	0.788458	-0.453197	-0.784722	2.08006	-0.361718	-0.406649	1.58905	0.0576988	-0.894536	-0.806787	0.291126	1.82834	-0.44419	0.618343	-0.449002	-0.208722	-0.324861	-0.643191	0.37082
TCGA.29.1711.01A	1053	Alive	Stage IIIC	G2	45	Not Available	No Macroscopic disease	0.899718	-0.238889	-0.667049	1.60084	-0.198718	-0.0508724	0.724677	0.861767	-0.361718	-0.406649	-0.0523805	-0.522225	-0.69864	1.38202	-0.430616	0.0174042	-0.44419	0.2423	-0.449002	-0.208722	-0.435191	0.341686	-0.267258
TCGA.29.1761.01A	528	Dead	Stage IIIC	G3	80	Not Available	>20 mm	0.263944	-0.238889	-0.701854	1.09587	-1.04764	-0.453197	-0.6768	-0.183604	-0.361718	-0.406649	-1.11187	-0.628725	0.584603	0.556028	0.780301	-0.263034	-0.44419	-0.0279353	-0.449002	-0.208722	0.579979	-1.34119	-0.776054
TCGA.29.1766.01A	1199	Dead	Stage IIIC	G2	74	Not Available	11-20 mm	-0.0916545	-0.238889	-0.108222	1.01919	-0.0455863	-0.453197	0.333847	-0.820973	0.615332	-0.406649	1.29745	-0.187553	-0.113237	-1.1428	-0.526422	-0.479019	1.65675	0.551157	-0.449002	0.0258954	0.0573525	-0.838134	0.81195
TCGA.29.1768.01A	952	Dead	Stage IV	G3	50	Not Available	>20 mm	0.77901	-0.238889	0.347359	0.655546	0.437794	-0.424272	-0.822741	-0.901893	-0.361718	-0.406649	0.543655	-0.253517	-0.931705	0.607954	0.0501246	0.746279	-0.44419	2.51279	-0.449002	-0.208722	-0.324564	-0.0764733	1.42779
TCGA.29.1777.01A	374	Alive	Stage IIIC	G2	47	Not Available	>20 mm	-0.365041	-0.238889	1.27924	-0.624587	0.304893	-0.453197	1.69955	-1.71684	0.283776	-0.406649	0.897772	-0.628725	-0.609853	0.781134	-0.508883	0.654772	0.84722	0.0847061	-0.0623717	0.405346	1.99335	-0.214265	-0.131208
TCGA.29.1778.01A	454	Alive	Stage IIIC	G3	77	Not Available	No Macroscopic disease	0.539608	-0.238889	0.874117	-0.0451358	1.12625	-0.453197	-0.679991	1.09382	-0.361718	-0.406649	0.496305	-0.628725	-0.868406	-1.00515	0.412383	-0.479019	0.682013	0.298933	-0.449002	-0.208722	-0.435191	0.668712	-0.614297
TCGA.29.1781.01A	255	Alive	Stage IIIC	G3	69	Not Available	No Macroscopic disease	-1.04796	-0.238889	2.84903	1.6448	-2.31421	1.52002	-0.55374	-1.22345	1.00827	-0.406649	-1.02479	-0.628725	-0.0802419	-0.417528	0.722701	-0.479019	-0.44419	-0.716093	-0.449002	-0.208722	-0.435191	-0.240103	-0.764337
TCGA.29.1783.01A	220	Alive	Stage IIIC	G3	58	Not Available	1-10 mm	-1.04703	-0.238889	-0.00860734	0.0898282	-0.10387	-0.453197	0.253892	0.0873825	-0.361718	-0.406649	0.255505	0.844257	-0.278523	-0.365877	0.829134	1.02429	-0.44419	0.230109	-0.449002	-0.208722	1.07582	-0.190859	-0.245608
TCGA.29.1784.01A	163	Alive	Stage IIIC	G3	55	YES	No Macroscopic disease	-1.53073	2.67393	1.62236	-0.715332	0.2178	-0.453197	-0.893449	0.0458819	0.109004	-0.406649	0.228358	-0.216874	-0.615792	0.365907	0.587911	0.0574822	-0.44419	2.00449	-0.449002	-0.208722	-0.347462	-0.684596	-0.831732
TCGA.29.1785.01A	1104	Dead	Stage IIIC	G3	55	YES	>20 mm	0.105447	-0.238889	-0.774374	1.92779	-1.45683	0.287749	0.332984	2.30095	-0.361718	-0.406649	1.66596	0.535485	-1.45897	0.832812	0.650044	-0.479019	-0.44419	0.997878	-0.449002	-0.208722	0.214647	-0.945556	-0.573248
TCGA.29.2427.01A	1900	Alive	Stage IIIC	G3	60	Not Available	>20 mm	-0.72706	-0.238889	0.480524	1.64918	-0.932481	-0.453197	-0.35325	-0.373734	-0.361718	1.95294	-0.654201	-0.628725	-0.257804	0.933873	0.325664	-0.479019	-0.44419	1.20718	-0.449002	-0.208722	-0.435191	-0.526837	-0.051437
TCGA.29.2428.01A	1372	Alive	Stage IIIC	G3	58	YES	>20 mm	-1.47773	-0.238889	0.626427	1.13854	-1.82679	1.8264	0.568127	0.576482	4.38998	-0.406649	-0.965504	-0.628725	-0.0704395	-0.477373	0.585148	1.00949	-0.44419	-0.716093	-0.299975	-0.208722	-0.435191	-0.486621	-0.665256
TCGA.29.A5NZ.01A	1088	Dead	Stage IIIC	G3	66	Not Available	Not Available	-1.07136	-0.238889	-0.443575	-0.705449	2.94763	-0.453197	-1.28942	-1.25088	-0.361718	2.223	-1.07497	-0.47747	1.06298	-0.431339	-1.07522	0.742181	-0.218699	-0.716093	-0.255239	-0.208722	-0.435191	-0.0621256	1.67178
TCGA.30.1860.01A	1366	Dead	Stage IIIC	G3	58	NO	>20 mm	-0.289668	-0.238889	0.26776	0.102587	0.246444	1.6268	2.99588	-1.06042	0.66901	-0.406649	1.67189	-0.24281	-0.784055	1.80956	-1.03879	0.152498	-0.44419	-0.716093	-0.449002	-0.208722	-0.435191	-0.82474	-0.394942
TCGA.30.1891.01A	914	Dead	Stage IIIC	G2	61	NO	1-10 mm	0.194428	-0.238889	0.280448	0.8122	0.766043	-0.449065	-1.28942	-0.486039	-0.361718	-0.406649	-0.646317	0.012445	0.0409254	-0.468013	-0.291452	-0.479019	-0.44419	0.357895	-0.155638	-0.208722	1.73752	-0.16814	0.279682
TCGA.30.1892.01A	1484	Dead	Stage IIIC	G3	52	Not Available	1-10 mm	1.07209	-0.238889	-0.632997	0.0616871	0.869039	-0.453197	-0.111218	-1.02698	-0.361718	0.594324	-1.26967	-0.593224	0.96692	-0.93453	-0.0394093	-0.479019	-0.44419	-0.716093	-0.120843	-0.208722	0.611247	0.870179	0.830041
TCGA.31.1944.01A	1386	Alive	Stage IIIC	G3	47	YES	No Macroscopic disease	1.40391	-0.238889	0.186698	-0.937987	2.01467	0.784409	0.217552	-1.26068	-0.361718	-0.406649	-0.501915	-0.290449	-0.392808	0.0386805	-7.08e-05	0.135851	-0.44419	-0.6398	-0.449002	-0.208722	1.11428	-0.171364	0.119552
TCGA.31.1946.01A	918	Alive	Stage IIIC	G3	30	NO	No Macroscopic disease	1.24173	-0.238889	-0.774374	-1.00552	-0.110294	-0.453197	-0.19649	-0.424969	-0.361718	-0.406649	-1.06238	-0.628725	0.989144	-0.673866	1.61987	-0.479019	-0.44419	-0.716093	0.0388535	-0.208722	-0.435191	0.0613702	1.43845
TCGA.31.1951.01A	684	Alive	Stage IIIC	G3	58	YES	No Macroscopic disease	0.232856	-0.238889	-0.709135	-0.776022	1.61125	-0.453197	1.3355	0.367798	-0.361718	6.06682	-1.26967	-0.423132	-0.273252	0.689061	-0.601062	-0.479019	0.597941	-0.716093	-0.0297004	-0.208722	0.761717	0.660468	0.728176
TCGA.31.1953.01A	204	Alive	Stage IIIC	G3	52	NO	Not Available	-0.752251	-0.238889	-0.774374	-0.547277	-0.546235	-0.453197	-0.0276645	0.963893	-0.361718	-0.406649	1.49933	0.107489	0.308949	-0.444323	0.0890063	3.29781	-0.44419	0.450487	-0.449002	-0.208722	0.0827663	0.688759	0.817238
TCGA.31.1956.01A	1342	Alive	Stage IIIB	G3	60	YES	Not Available	-0.609316	-0.238889	0.416548	0.745639	-0.890537	1.95031	-0.63943	0.457566	-0.361718	-0.406649	-0.437016	-0.557038	-0.0502258	-0.85473	0.830064	0.483056	-0.44419	0.0962433	-0.449002	-0.208722	0.3239	1.87233	1.13401
TCGA.31.1959.01A	67	Alive	Stage IV	G2	49	YES	Not Available	-0.546257	-0.238889	-0.774374	-0.268042	1.42309	-0.453197	0.744108	-0.0132388	-0.361718	-0.406649	0.0820279	0.801934	-0.740633	-1.03981	1.65313	-0.0676917	0.475796	-0.716093	-0.449002	-0.208722	1.29977	0.709098	1.22063
TCGA.36.1568.01A	875	Alive	Stage IIIC	G3	52	NO	Not Available	0.294147	-0.238889	-0.335022	-0.260703	0.895476	-0.453197	-1.28942	0.573419	-0.361718	-0.406649	0.620347	-0.544341	0.0229777	-0.783504	0.0211497	1.49896	-0.44419	1.51879	-0.449002	-0.208722	-0.435191	-0.252275	-0.0922851
TCGA.36.1569.01A	885	Alive	Stage IIIC	G3	52	YES	1-10 mm	-0.282212	-0.238889	-0.299375	1.39055	-0.272167	-0.362603	0.466639	0.487715	-0.361718	-0.406649	-0.128311	0.224107	-0.581798	0.209113	-0.509934	2.43415	-0.44419	0.944132	-0.449002	-0.208722	0.460301	-0.673778	1.07614
TCGA.36.1574.01A	686	Alive	Stage IIIC	G3	48	Not Available	>20 mm	0.461922	-0.238889	-0.774374	-1.16468	1.63733	-0.453197	-0.104113	-0.775765	-0.361718	0.128793	-0.670116	-0.628725	0.640186	1.50251	-0.827389	-0.479019	1.05119	-0.716093	-0.449002	-0.208722	-0.435191	-0.000486631	0.585902
TCGA.36.1576.01A	915	Alive	Stage IIIC	G3	76	YES	>20 mm	0.0397137	-0.238889	0.0720695	0.988958	0.490736	-0.453197	-1.28942	1.315	-0.361718	-0.406649	0.809301	0.832582	-0.702862	-1.12619	0.458243	-0.361162	-0.44419	0.0376715	-0.449002	-0.208722	-0.0709153	0.872469	1.68408
TCGA.36.1580.01A	737	Dead	Stage IIIC	G3	82	Not Available	>20 mm	-0.621764	-0.238889	-0.691752	0.639768	0.788864	-0.453197	-1.19303	1.01128	-0.361718	-0.406649	-0.249179	-0.0737863	0.33658	-0.50631	-0.105202	0.715757	-0.44419	-0.040507	-0.449002	-0.208722	-0.425443	-0.600746	1.11676
TCGA.36.1581.01A	751	Alive	Stage IIC	G3	63	Not Available	No Macroscopic disease	1.73546	-0.238889	1.48837	-0.0902516	0.164996	-0.0180141	1.51322	-0.328988	-0.125107	-0.280511	-1.26967	-0.469536	-0.157832	-0.220441	-0.677768	-0.479019	-0.44419	0.401114	-0.449002	-0.208722	-0.366957	-0.0182842	-0.540927
TCGA.57.1583.01A	346	Dead	Stage IIIC	G3	57	NO	No Macroscopic disease	0.666489	-0.238889	-0.6652	-1.0025	-1.45712	-0.453197	-0.150894	-1.28647	-0.361718	0.438829	-0.931131	-0.628725	3.53637	-1.21893	-1.97686	-0.479019	0.927555	-0.217906	-0.449002	-0.208722	-0.435191	0.519104	-0.277548
TCGA.57.1585.01A	53	Dead	Stage IIIC	G3	57	YES	11-20 mm	0.958705	-0.238889	0.678849	-0.368407	0.218685	-0.453197	-1.28942	-0.0202544	-0.361718	-0.406649	-0.864866	0.292989	0.540872	-0.777946	-1.124	2.43478	-0.44419	-0.716093	0.470253	-0.208722	-0.217769	0.852671	2.01448
TCGA.57.1586.01A	679	Alive	Stage IIIC	G3	66	YES	11-20 mm	3.52741	-0.238889	1.32408	0.104001	-0.891503	-0.453197	-0.996651	0.234722	-0.361718	-0.406649	-0.316957	-0.512043	-0.373042	1.25881	-0.676541	-0.479019	-0.44419	-0.603917	-0.449002	-0.208722	-0.435191	-0.723382	-0.777296
TCGA.59.2350.01A	679	Dead	Stage IV	G3	44	Not Available	1-10 mm	-0.219104	-0.238889	-0.774374	-0.0143258	-0.840361	-0.453197	0.870507	-0.732195	-0.361718	0.65278	-1.06736	-0.628725	1.15939	0.18175	-0.605575	-0.479019	2.64608	-0.0464614	-0.449002	-0.208722	-0.435191	-0.534944	-0.649359
TCGA.59.2351.01A	3532	Alive	Stage IIIC	G3	51	Not Available	1-10 mm	-1.53073	-0.238889	2.62444	-1.0527	-1.13901	-0.0293612	-0.969797	-0.6887	-0.1531	-0.406649	0.446233	-0.628725	0.525752	0.0269304	0.53293	-0.282076	-0.44419	1.29358	-0.449002	-0.208722	-0.435191	0.936125	-0.37417
TCGA.59.2352.01A	286	Dead	Stage IIIC	G3	78	Not Available	Not Available	0.664164	-0.238889	3.163	-0.31013	-1.61137	-0.453197	0.219424	0.0387434	-0.361718	-0.406649	1.16783	-0.628725	0.139946	-0.200734	-1.47495	-0.479019	0.394812	0.757999	-0.449002	-0.208722	-0.435191	0.259429	-0.153005
TCGA.59.2354.01A	1046	Dead	Stage IIIC	G3	63	YES	1-10 mm	1.13122	-0.238889	-0.368518	-0.241589	0.78277	0.654035	0.862195	1.15176	-0.361718	1.1332	-1.0788	-0.586936	-0.252215	0.0939176	-0.131207	0.0882201	-0.44419	-0.0263986	-0.449002	-0.208722	-0.435191	0.462129	2.30866
TCGA.59.2355.01A	65	Dead	Stage IV	G3	58	YES	>20 mm	1.25456	-0.238889	-0.767913	1.24079	0.387204	-0.453197	0.557385	1.08426	-0.361718	-0.406649	0.42209	-0.195842	-0.818851	1.4844	-0.835282	-0.479019	0.158783	-0.312985	-0.449002	-0.208722	-0.435191	-0.0492135	-0.331829
TCGA.59.A5PD.01A	624	Dead	Stage IC	G3	55	YES	Not Available	0.415377	-0.238889	0.271188	-0.810926	1.27469	-0.0281267	-0.109974	-0.718154	-0.361718	-0.406649	-0.520807	-0.628725	1.33855	-1.03328	-1.20771	-0.479019	-0.44419	-0.716093	0.42723	-0.208722	-0.435191	-1.21526	-0.547781
TCGA.61.1721.01A	338	Alive	Stage IV	G1	38	YES	Not Available	1.10188	-0.238889	-0.697225	-0.413429	0.691129	-0.127364	-1.28942	-1.4898	0.31325	-0.406649	-1.18114	-0.404513	-1.39247	-1.83391	4.84486	-0.412452	-0.44419	4.85664	-0.449002	-0.208722	-0.266053	8.36709	0.640047
TCGA.61.1724.01A	637	Dead	Stage IIIC	G3	47	YES	No Macroscopic disease	1.06218	-0.238889	0.826514	-0.210364	0.590184	-0.453197	-1.08053	0.429039	-0.361718	0.254545	-0.685428	-0.385607	0.182355	-0.253665	-0.414339	-0.479019	-0.44419	0.305422	-0.449002	-0.208722	-0.435191	-0.273459	-0.281086
TCGA.61.1725.01A	956	Alive	Stage IIIC	G3	40	YES	11-20 mm	0.114602	-0.238889	-0.310634	0.585268	0.589356	-0.453197	2.047	-0.928402	-0.361718	-0.406649	-0.380826	0.80944	-1.10616	1.29849	0.786895	-0.479019	-0.44419	-0.44104	-0.449002	-0.208722	1.63207	-0.33848	-0.236064
TCGA.61.1728.01A	848	Alive	Stage IV	G3	59	NO	1-10 mm	-0.086715	-0.238889	-0.55262	-1.02811	0.186565	-0.453197	0.815925	0.12522	-0.361718	-0.406649	-0.510702	-0.628725	1.55721	-0.742656	-0.0493743	-0.479019	-0.44419	-0.716093	0.25948	-0.208722	-0.435191	-0.458697	-0.643075
TCGA.61.1737.01A	1364	Alive	Stage IV	G3	42	YES	1-10 mm	-0.770437	-0.238889	-0.774374	-0.629188	0.689505	-0.453197	-0.0476863	-0.237429	-0.361718	-0.406649	-0.247325	-0.628725	0.432624	-0.329188	0.84693	1.43027	-0.398119	-0.716093	1.16188	-0.208722	-0.435191	1.68825	2.85633
TCGA.61.1741.01A	1024	Dead	Stage IIIB	G3	76	Not Available	>20 mm	0.339566	-0.238889	1.92225	-0.533228	0.211188	-0.262532	1.09959	0.198034	-0.361718	0.229503	-1.26967	-0.628725	0.372779	-0.465966	-0.540614	-0.479019	-0.44419	-0.614932	-0.449002	-0.208722	-0.435191	0.0472509	-0.661482
TCGA.61.1907.01A	952	Alive	Stage IIIC	G3	63	Not Available	11-20 mm	0.718417	-0.238889	0.419201	0.83586	-0.389406	1.20679	-1.25397	0.0261715	-0.361718	-0.406649	-0.919839	-0.176353	-0.123458	-0.709023	0.384217	-0.479019	0.220371	-0.716093	0.160392	-0.208722	-0.435191	-0.347109	-0.908169
TCGA.61.1910.01A	1127	Alive	Stage IIC	G3	56	YES	1-10 mm	-0.564831	-0.238889	-0.774374	-0.960088	-0.62324	-0.453197	-0.521602	0.268662	-0.361718	-0.406649	0.125462	-0.628725	0.459741	0.15536	0.946519	-0.479019	0.891464	-0.716093	2.36741	-0.208722	1.30613	0.264154	-0.706009
TCGA.61.1911.01A	1293	Alive	Stage IIA	G3	55	YES	Not Available	0.015224	-0.238889	1.82692	2.87748	-1.33317	-0.453197	0.0179363	1.07504	-0.361718	-0.406649	1.3924	-0.407931	-1.14774	-0.136019	-0.81479	-0.466527	-0.44419	0.168542	-0.449002	-0.208722	-0.299107	-0.788147	-0.7593
TCGA.61.1914.01A	1722	Alive	Stage IIIC	G3	65	YES	>20 mm	0.0951186	-0.238889	0.886791	-0.64813	-1.10586	-0.453197	0.839644	-1.71684	1.73624	-0.406649	0.0496625	1.33671	-0.830763	2.13765	0.75468	-0.479019	-0.44419	-0.716093	0.296871	9.20004	-0.0540089	-0.444927	-0.639216
TCGA.61.1918.01A	479	Dead	Stage IV	G3	45	Not Available	No Macroscopic disease	0.218719	-0.238889	-0.599963	-0.350921	-0.762707	-0.453197	-1.25903	1.3863	-0.361718	-0.406649	0.0437848	0.618088	-0.888137	0.336205	1.76886	2.41069	-0.44419	2.10782	-0.449002	-0.208722	-0.435191	-0.0679822	-0.577209
TCGA.61.1919.01A	1161	Dead	Stage IIIC	G2	58	Not Available	Not Available	-0.191934	-0.238889	0.0106632	-0.670206	-0.911756	-0.197772	-0.978459	-0.725114	0.242138	-0.406649	-0.410721	-0.628725	1.31006	0.193527	0.289399	1.10911	-0.44419	-0.397619	-0.449002	-0.208722	-0.156753	-0.40095	1.71372
TCGA.61.1995.01A	61	Alive	Stage IIIC	G3	43	YES	1-10 mm	-1.09817	-0.238889	-0.774374	-0.237745	2.38507	-0.453197	-1.28942	1.61119	-0.361718	-0.406649	-0.334568	0.250158	-0.562854	-0.6577	1.23451	-0.0816413	-0.44419	0.313592	-0.449002	-0.208722	-0.435191	-0.196233	-0.682887
TCGA.61.1998.01A	168	Alive	Stage IIIC	G3	48	YES	1-10 mm	-0.427536	-0.238889	-0.774374	-1.06272	-0.986961	-0.453197	-0.0931895	0.0554111	-0.361718	-0.406649	0.54915	-0.628725	2.23568	-1.68648	0.618028	-0.233448	-0.44419	-0.528618	-0.449002	-0.208722	-0.171035	1.95347	0.296973
TCGA.61.2000.01A	441	Alive	Stage IIIC	G3	67	YES	No Macroscopic disease	0.682474	-0.238889	-0.774374	-0.479214	1.75672	0.24094	-0.398771	-0.550089	-0.361718	-0.406649	3.78027	-0.278547	-0.564097	-1.01958	-0.54823	0.982434	-0.046888	-0.716093	0.622791	-0.208722	-0.130845	-0.458116	-0.387512
TCGA.61.2002.01A	547	Alive	Stage IIIC	G3	46	YES	11-20 mm	0.834039	-0.238889	-0.774374	0.693379	-0.174749	-0.293815	-0.509967	1.33001	-0.361718	-0.406649	2.42001	0.0485428	-0.661327	0.238696	-0.818188	0.420376	-0.44419	2.20026	-0.449002	-0.208722	0.644184	-0.464932	1.0375
TCGA.61.2003.01A	122	Alive	Stage IIIC	G2	53	YES	1-10 mm	-0.763811	-0.238889	-0.774374	-0.332904	0.55214	-0.453197	-0.724562	0.285384	-0.361718	-0.406649	0.255344	-0.166447	1.02191	-1.04229	-0.237808	2.001	-0.44419	-0.087646	-0.449002	-0.208722	-0.435191	0.930473	1.15918
TCGA.61.2009.01A	1212	Alive	Stage IIIC	G3	65	YES	11-20 mm	-1.53073	-0.238889	-0.327188	-0.789603	0.670076	-0.453197	-1.27929	-1.35218	5.10568	-0.406649	-0.953858	-0.628725	-0.732632	0.544271	2.94911	2.33018	-0.44419	-0.716093	0.355348	-0.208722	-0.435191	0.0605835	1.68214
TCGA.61.2012.01A	932	Alive	Stage IIC	G2	81	YES	Not Available	1.21414	-0.238889	1.78621	-0.790176	-0.209416	-0.453197	0.212044	0.32407	1.46105	-0.406649	-0.946064	-0.628725	0.434456	0.253021	-1.44544	-0.479019	-0.44419	-0.716093	0.421577	-0.208722	1.07349	-0.408769	-0.462956
TCGA.61.2102.01A	197	Dead	Stage IIIC	G3	74	Not Available	Not Available	3.79355	-0.238889	-0.690662	-1.16468	-0.318843	-0.453197	-1.20957	-0.572246	-0.361718	2.36118	-1.04193	-0.628725	1.19191	-1.91996	0.606989	-0.479019	-0.44419	0.944497	-0.449002	-0.208722	-0.386453	2.77639	0.629827
TCGA.61.2104.01A	2338	Alive	Stage IIC	G2	53	Not Available	No Macroscopic disease	1.20583	-0.238889	0.217725	-0.41263	0.403325	-0.453197	-1.28942	0.56759	-0.361718	0.0905811	-1.07116	-0.335212	0.0933846	1.35252	-0.598897	-0.479019	0.583338	-0.716093	-0.449002	-0.208722	0.182391	0.481832	-0.506772
TCGA.61.2113.01A	676	Dead	Stage IIC	G3	53	YES	Not Available	0.560004	-0.238889	-0.0819044	-0.548192	1.80967	-0.228638	0.776389	-1.3309	-0.361718	2.93821	-1.26967	-0.197789	-0.504454	-0.00590581	-0.365769	-0.470691	1.57131	-0.716093	0.691265	-0.208722	0.590374	0.753251	1.42841
