# Supplementary material for: Immune Characterization of Ovarian Cancer Reveals New Cell Subtypes With Different Prognoses, Immune Risks, and Molecular Mechanisms
Source: Front Cell Dev Biol. 2020 Dec 21;8:614139. doi: 10.3389/fcell.2020.614139 (PMC7779527; doi:10.3389/fcell.2020.614139)
Supplement: Supplementary file 2 [file Table_2.XLSX]

## Sheet: Table S2
TableS2 The subtype of each TCGA OV sample
samples	subtype
TCGA.04.1338.01A	IKCS
TCGA.04.1343.01A	IPACS
TCGA.04.1356.01A	IPCCS
TCGA.04.1365.01A	IHCS
TCGA.04.1530.01A	IHCS
TCGA.09.0366.01A	IKCS
TCGA.09.0367.01A	IKCS
TCGA.09.0369.01A	IPCCS
TCGA.09.1659.01A	IPCCS
TCGA.09.1662.01A	IKCS
TCGA.09.1665.01A	IHCS
TCGA.09.1666.01A	IPACS
TCGA.09.1667.01A	IKCS
TCGA.09.1669.01A	IPACS
TCGA.09.2044.01A	IKCS
TCGA.09.2051.01A	IHCS
TCGA.09.2053.01A	IPACS
TCGA.10.0937.01A	IKCS
TCGA.13.0725.01A	IHCS
TCGA.13.0765.01A	IPCCS
TCGA.13.0768.01A	IKCS
TCGA.13.0883.01A	IPCCS
TCGA.13.0885.01A	IKCS
TCGA.13.0886.01A	IKCS
TCGA.13.0893.01A	IPACS
TCGA.13.0897.01A	IKCS
TCGA.13.0900.01A	IHCS
TCGA.13.0905.01A	IHCS
TCGA.13.0906.01A	IHCS
TCGA.13.0908.01A	IHCS
TCGA.13.0911.01A	IPCCS
TCGA.13.0916.01A	IPACS
TCGA.13.0924.01A	IKCS
TCGA.13.1404.01A	IKCS
TCGA.13.1408.01A	IPACS
TCGA.13.1410.01A	IHCS
TCGA.13.1411.01A	IPCCS
TCGA.13.1483.01A	IPCCS
TCGA.13.1485.01A	IPCCS
TCGA.13.1488.01A	IHCS
TCGA.13.1496.01A	IHCS
TCGA.13.1497.01A	IPACS
TCGA.13.1498.01A	IKCS
TCGA.13.1499.01A	IKCS
TCGA.13.1507.01A	IHCS
TCGA.13.1509.01A	IPACS
TCGA.13.1512.01A	IKCS
TCGA.13.2060.01A	IHCS
TCGA.13.A5FT.01A	IHCS
TCGA.20.0987.01A	IPCCS
TCGA.20.0991.01A	IKCS
TCGA.23.1023.01A	IKCS
TCGA.23.1026.01A	IKCS
TCGA.23.1027.01A	IPCCS
TCGA.23.1028.01A	IKCS
TCGA.23.1109.01A	IKCS
TCGA.23.1116.01A	IPCCS
TCGA.23.1118.01A	IHCS
TCGA.23.1119.01A	IKCS
TCGA.23.1120.01A	IHCS
TCGA.23.1123.01A	IHCS
TCGA.23.2077.01A	IKCS
TCGA.23.2078.01A	IKCS
TCGA.24.0968.01A	IKCS
TCGA.24.1417.01A	IHCS
TCGA.24.1425.01A	IPCCS
TCGA.24.1428.01A	IPCCS
TCGA.24.1434.01A	IPCCS
TCGA.24.1435.01A	IPCCS
TCGA.24.1464.01A	IKCS
TCGA.24.1469.01A	IPACS
TCGA.24.1470.01A	IPACS
TCGA.24.1546.01A	IKCS
TCGA.24.1549.01A	IHCS
TCGA.24.1550.01A	IPCCS
TCGA.24.1551.01A	IKCS
TCGA.24.1553.01A	IKCS
TCGA.24.1558.01A	IPCCS
TCGA.24.1562.01A	IKCS
TCGA.24.1842.01A	IKCS
TCGA.24.1843.01A	IKCS
TCGA.24.1845.01A	IPCCS
TCGA.24.1846.01A	IKCS
TCGA.24.1847.01A	IKCS
TCGA.24.1850.01A	IKCS
TCGA.24.1924.01A	IHCS
TCGA.24.1930.01A	IPCCS
TCGA.24.2026.01A	IKCS
TCGA.24.2035.01A	IPCCS
TCGA.24.2254.01A	IPCCS
TCGA.24.2267.01A	IPACS
TCGA.24.2281.01A	IPCCS
TCGA.24.2290.01A	IPCCS
TCGA.25.1313.01A	IHCS
TCGA.25.1326.01A	IHCS
TCGA.25.1623.01A	IHCS
TCGA.25.1626.01A	IPCCS
TCGA.25.1628.01A	IKCS
TCGA.25.1630.01A	IPCCS
TCGA.25.1633.01A	IPACS
TCGA.25.1877.01A	IPACS
TCGA.25.2393.01A	IPCCS
TCGA.25.2396.01A	IKCS
TCGA.25.2398.01A	IPCCS
TCGA.25.2399.01A	IKCS
TCGA.25.2401.01A	IHCS
TCGA.29.1688.01A	IHCS
TCGA.29.1690.01A	IKCS
TCGA.29.1693.01A	IHCS
TCGA.29.1695.01A	IPCCS
TCGA.29.1701.01A	IHCS
TCGA.29.1705.01A	IPCCS
TCGA.29.1710.01A	IKCS
TCGA.29.1711.01A	IKCS
TCGA.29.1761.01A	IKCS
TCGA.29.1766.01A	IHCS
TCGA.29.1768.01A	IKCS
TCGA.29.1777.01A	IHCS
TCGA.29.1778.01A	IKCS
TCGA.29.1781.01A	IPACS
TCGA.29.1783.01A	IKCS
TCGA.29.1784.01A	IKCS
TCGA.29.1785.01A	IKCS
TCGA.29.2427.01A	IKCS
TCGA.29.2428.01A	IKCS
TCGA.29.A5NZ.01A	IPCCS
TCGA.30.1860.01A	IHCS
TCGA.30.1891.01A	IPCCS
TCGA.30.1892.01A	IPCCS
TCGA.31.1944.01A	IPCCS
TCGA.31.1946.01A	IPCCS
TCGA.31.1951.01A	IPCCS
TCGA.31.1953.01A	IKCS
TCGA.31.1956.01A	IPCCS
TCGA.31.1959.01A	IPCCS
TCGA.36.1568.01A	IKCS
TCGA.36.1569.01A	IKCS
TCGA.36.1574.01A	IPCCS
TCGA.36.1576.01A	IKCS
TCGA.36.1580.01A	IKCS
TCGA.36.1581.01A	IPACS
TCGA.57.1583.01A	IPCCS
TCGA.57.1585.01A	IPCCS
TCGA.57.1586.01A	IPACS
TCGA.59.2350.01A	IHCS
TCGA.59.2351.01A	IPACS
TCGA.59.2352.01A	IPACS
TCGA.59.2354.01A	IPCCS
TCGA.59.2355.01A	IKCS
TCGA.59.A5PD.01A	IPCCS
TCGA.61.1721.01A	IPCCS
TCGA.61.1724.01A	IPACS
TCGA.61.1725.01A	IHCS
TCGA.61.1728.01A	IPCCS
TCGA.61.1737.01A	IPCCS
TCGA.61.1741.01A	IPACS
TCGA.61.1907.01A	IPACS
TCGA.61.1910.01A	IPCCS
TCGA.61.1911.01A	IKCS
TCGA.61.1914.01A	IHCS
TCGA.61.1918.01A	IKCS
TCGA.61.1919.01A	IPCCS
TCGA.61.1995.01A	IKCS
TCGA.61.1998.01A	IPCCS
TCGA.61.2000.01A	IKCS
TCGA.61.2002.01A	IKCS
TCGA.61.2003.01A	IKCS
TCGA.61.2009.01A	IPCCS
TCGA.61.2012.01A	IPACS
TCGA.61.2102.01A	IPCCS
TCGA.61.2104.01A	IPACS
TCGA.61.2113.01A	IPCCS
