# Supplementary material for: Immune Characterization of Ovarian Cancer Reveals New Cell Subtypes With Different Prognoses, Immune Risks, and Molecular Mechanisms
Source: Front Cell Dev Biol. 2020 Dec 21;8:614139. doi: 10.3389/fcell.2020.614139 (PMC7779527; doi:10.3389/fcell.2020.614139)
Supplement: Supplementary file 3 [file Table_3.XLSX]

## Sheet: OV_cluster_immunoscore_cutoff
TableS3 The immunoscore and the immune risk group of each TCGA OV sample
samples	immunoscore	immune risk group
TCGA.04.1356.01A	1.31791	high
TCGA.09.0369.01A	1.68048	high
TCGA.09.1659.01A	1.05932	high
TCGA.13.0765.01A	1.64703	high
TCGA.13.0883.01A	2.02126	high
TCGA.13.0911.01A	1.39647	high
TCGA.13.1411.01A	1.57829	high
TCGA.13.1483.01A	1.29523	high
TCGA.13.1485.01A	2.23922	high
TCGA.20.0987.01A	0.214389	high
TCGA.23.1027.01A	1.39785	high
TCGA.23.1116.01A	2.93046	high
TCGA.24.1425.01A	1.33892	high
TCGA.24.1428.01A	0.536503	high
TCGA.24.1434.01A	0.864871	high
TCGA.24.1435.01A	-0.29998	low
TCGA.24.1550.01A	0.978619	high
TCGA.24.1558.01A	1.6298	high
TCGA.24.1845.01A	-0.311585	low
TCGA.24.1930.01A	-0.202935	low
TCGA.24.2035.01A	0.491664	high
TCGA.24.2254.01A	1.50591	high
TCGA.24.2281.01A	0.843884	high
TCGA.24.2290.01A	-0.023659	high
TCGA.25.1626.01A	1.22359	high
TCGA.25.1630.01A	3.02919	high
TCGA.25.2393.01A	1.19877	high
TCGA.25.2398.01A	2.07556	high
TCGA.29.1695.01A	1.287	high
TCGA.29.1705.01A	1.45629	high
TCGA.29.A5NZ.01A	1.17633	high
TCGA.30.1891.01A	0.90625	high
TCGA.30.1892.01A	1.23231	high
TCGA.31.1944.01A	0.0355445	high
TCGA.31.1946.01A	1.05767	high
TCGA.31.1951.01A	-0.236284	low
TCGA.31.1956.01A	0.744741	high
TCGA.31.1959.01A	0.839841	high
TCGA.36.1574.01A	-0.305194	low
TCGA.57.1583.01A	1.70794	high
TCGA.57.1585.01A	1.0253	high
TCGA.59.2354.01A	0.138131	high
TCGA.59.A5PD.01A	0.660069	high
TCGA.61.1721.01A	1.02122	high
TCGA.61.1728.01A	0.5572	high
TCGA.61.1737.01A	0.971174	high
TCGA.61.1910.01A	0.521505	high
TCGA.61.1919.01A	0.828827	high
TCGA.61.1998.01A	1.73388	high
TCGA.61.2009.01A	0.130237	high
TCGA.61.2102.01A	1.79017	high
TCGA.61.2113.01A	0.109029	high
TCGA.04.1338.01A	0.278003	high
TCGA.09.0366.01A	0.514435	high
TCGA.09.0367.01A	-0.0425464	high
TCGA.09.1662.01A	0.983481	high
TCGA.09.1667.01A	-0.40306	low
TCGA.09.2044.01A	0.135433	high
TCGA.10.0937.01A	0.211989	high
TCGA.13.0768.01A	-0.0437276	high
TCGA.13.0885.01A	-0.890778	low
TCGA.13.0886.01A	-0.245889	low
TCGA.13.0897.01A	-0.529136	low
TCGA.13.0924.01A	-1.05799	low
TCGA.13.1404.01A	-1.06926	low
TCGA.13.1498.01A	0.0612202	high
TCGA.13.1499.01A	-0.332799	low
TCGA.13.1512.01A	-0.298469	low
TCGA.20.0991.01A	0.199988	high
TCGA.23.1023.01A	-0.709086	low
TCGA.23.1026.01A	-0.464425	low
TCGA.23.1028.01A	-1.04488	low
TCGA.23.1109.01A	0.669483	high
TCGA.23.1119.01A	-1.12333	low
TCGA.23.2077.01A	0.354648	high
TCGA.23.2078.01A	-0.615614	low
TCGA.24.0968.01A	-0.359064	low
TCGA.24.1464.01A	-0.520412	low
TCGA.24.1546.01A	1.41719	high
TCGA.24.1551.01A	0.599562	high
TCGA.24.1553.01A	-1.08953	low
TCGA.24.1562.01A	1.25131	high
TCGA.24.1842.01A	0.361614	high
TCGA.24.1843.01A	0.610835	high
TCGA.24.1846.01A	0.603013	high
TCGA.24.1847.01A	-0.0838837	low
TCGA.24.1850.01A	-0.590219	low
TCGA.24.2026.01A	-0.729481	low
TCGA.25.1628.01A	-0.645136	low
TCGA.25.2396.01A	-0.176713	low
TCGA.25.2399.01A	0.146027	high
TCGA.29.1690.01A	1.3833	high
TCGA.29.1710.01A	0.240277	high
TCGA.29.1711.01A	-1.03589	low
TCGA.29.1761.01A	0.206439	high
TCGA.29.1768.01A	-0.260865	low
TCGA.29.1778.01A	-0.0487306	low
TCGA.29.1783.01A	0.227039	high
TCGA.29.1784.01A	-0.806916	low
TCGA.29.1785.01A	-0.79619	low
TCGA.29.2427.01A	-0.679852	low
TCGA.29.2428.01A	-0.303288	low
TCGA.31.1953.01A	0.692015	high
TCGA.36.1568.01A	0.656933	high
TCGA.36.1569.01A	0.00700588	high
TCGA.36.1576.01A	0.940741	high
TCGA.36.1580.01A	0.926155	high
TCGA.59.2355.01A	-1.07134	low
TCGA.61.1911.01A	-0.956189	low
TCGA.61.1918.01A	-0.202798	low
TCGA.61.1995.01A	0.411257	high
TCGA.61.2000.01A	0.509387	high
TCGA.61.2002.01A	0.344748	high
TCGA.61.2003.01A	1.31363	high
TCGA.04.1343.01A	-1.03592	low
TCGA.09.1666.01A	-1.10879	low
TCGA.09.1669.01A	-0.749163	low
TCGA.09.2053.01A	-0.379539	low
TCGA.13.0893.01A	-0.371503	low
TCGA.13.0916.01A	-1.68088	low
TCGA.13.1408.01A	-0.190486	low
TCGA.13.1497.01A	-1.19011	low
TCGA.13.1509.01A	-1.55393	low
TCGA.24.1469.01A	-0.204712	low
TCGA.24.1470.01A	-0.648164	low
TCGA.24.2267.01A	-1.03324	low
TCGA.25.1633.01A	0.552709	high
TCGA.25.1877.01A	-0.509718	low
TCGA.29.1781.01A	-0.652992	low
TCGA.36.1581.01A	-0.848382	low
TCGA.57.1586.01A	-1.08172	low
TCGA.59.2351.01A	-0.459103	low
TCGA.59.2352.01A	-0.827218	low
TCGA.61.1724.01A	0.068937	high
TCGA.61.1741.01A	-0.621351	low
TCGA.61.1907.01A	0.21662	high
TCGA.61.2012.01A	-0.34539	low
TCGA.61.2104.01A	-0.453813	low
TCGA.04.1365.01A	-1.2739	low
TCGA.04.1530.01A	-0.288134	low
TCGA.09.1665.01A	-1.56633	low
TCGA.09.2051.01A	-0.483413	low
TCGA.13.0725.01A	0.241453	high
TCGA.13.0900.01A	-1.33054	low
TCGA.13.0905.01A	-0.128079	low
TCGA.13.0906.01A	-1.35308	low
TCGA.13.0908.01A	-0.36513	low
TCGA.13.1410.01A	-1.39628	low
TCGA.13.1488.01A	-1.51175	low
TCGA.13.1496.01A	-0.907733	low
TCGA.13.1507.01A	-1.46934	low
TCGA.13.2060.01A	-1.56192	low
TCGA.13.A5FT.01A	-0.928935	low
TCGA.23.1118.01A	-0.767816	low
TCGA.23.1120.01A	-1.08089	low
TCGA.23.1123.01A	-0.905772	low
TCGA.24.1417.01A	0.153843	high
TCGA.24.1549.01A	-0.449516	low
TCGA.24.1924.01A	-1.70011	low
TCGA.25.1313.01A	-0.16933	low
TCGA.25.1326.01A	-0.237153	low
TCGA.25.1623.01A	-0.0245193	high
TCGA.25.2401.01A	-0.316633	low
TCGA.29.1688.01A	-0.329571	low
TCGA.29.1693.01A	-0.225149	low
TCGA.29.1701.01A	-1.07552	low
TCGA.29.1766.01A	0.65128	high
TCGA.29.1777.01A	-0.864125	low
TCGA.30.1860.01A	-2.05263	low
TCGA.59.2350.01A	0.0265236	high
TCGA.61.1725.01A	-1.04942	low
TCGA.61.1914.01A	-1.85122	low
