# Supplementary material for: Immune Characterization of Ovarian Cancer Reveals New Cell Subtypes With Different Prognoses, Immune Risks, and Molecular Mechanisms
Source: Front Cell Dev Biol. 2020 Dec 21;8:614139. doi: 10.3389/fcell.2020.614139 (PMC7779527; doi:10.3389/fcell.2020.614139)
Supplement: Supplementary file 4 [file Table_4.XLSX]

## Sheet: Sheet1
TableS4-1 The clinical features and the proportion of 23 TME cells in GSE63885
GSE63885	OS	Event	Endothelial.cells	Fibroblasts	B.cells.naive	B.cells.memory	Plasma.cells	T.cells.CD8	T.cells.CD4.naive	T.cells.CD4.memory.resting	T.cells.CD4.memory.activated	T.cells.follicular.helper	T.cells.regulatory..Tregs.	T.cells.gamma.delta	NK.cells.resting	NK.cells.activated	Monocytes	Macrophages.M0	Macrophages.M1	Macrophages.M2	Dendritic.cells.resting	Dendritic.cells.activated	Mast.cells.resting	Mast.cells.activated	Eosinophils	Neutrophils	immunoscore	immune risk group
GSM1559299	104	Dead	-0.700288	-0.516427	0.585246	-0.500889	-0.625302	-0.687066	-0.214587	-0.871246	-0.363234	0.511678	-0.725454	-0.0218808	-0.654884	-0.205	0.879293	-0.823626	-1.05924	1.43103	-0.752646	3.82831	-0.651723	0.930581	-0.5945	-1.19509	-0.0556268	low
GSM1559300	286	Dead	0.32575	2.2489	-0.904316	1.84893	0.412861	-0.603227	-0.214587	1.40109	0.457284	-0.62683	-1.08779	1.04734	-0.654884	0.737795	-0.722193	-1.0769	1.93674	-0.226489	0.35251	-0.814522	2.36901	-0.885435	0.617467	-0.564261	-0.905477	low
GSM1559301	357	Dead	0.223487	1.33895	-0.68965	-0.696548	-0.518355	-0.270026	2.42402	0.0449662	0.0288775	-1.50237	-1.08779	-0.430197	0.979577	-0.997598	-0.722193	0.534083	0.557489	1.79227	-0.541659	-0.829774	-0.651723	0.461628	-0.5945	-0.038872	0.621427	high
GSM1559302	385	Dead	-1.02589	-0.589811	0.74442	1.40227	-0.625302	-0.687066	-0.214587	0.462354	-0.363234	1.26407	1.24515	-0.80561	0.672721	-0.997598	2.01477	-0.687626	-1.0238	-1.39353	2.57286	1.60716	-0.651723	-0.289366	0.0976253	0.927971	0.247156	high
GSM1559303	414	Dead	-1.02457	-1.35421	-0.358919	-0.0836004	-0.625302	-0.468568	-0.214587	0.4029	-0.363234	0.781965	1.82489	-0.206049	-0.654884	0.565653	-0.136509	-0.0134037	1.23806	-1.23925	1.75063	-0.829774	2.72282	-0.885435	0.790812	-0.215568	-0.952462	low
GSM1559304	416	Dead	1.85629	0.56637	-0.904316	1.45676	0.102054	-0.425162	-0.214587	0.75666	-0.363234	-1.18118	-0.605535	-0.80561	1.571	-0.997598	0.518731	-0.703864	-0.780873	1.2833	0.476036	-0.829774	-0.651723	1.58018	-0.5945	0.133088	0.56018	high
GSM1559305	434	Dead	2.2631	-0.944519	-0.596309	-0.0539629	-0.407616	-0.687066	-0.214587	-0.0384652	-0.363234	0.00977326	-0.00753918	-0.80561	-0.654884	-0.308915	1.76265	0.667316	0.170219	-1.8492	-0.752646	1.71426	-0.651723	1.6803	-0.5945	2.5412	0.586604	high
GSM1559306	479	Dead	-0.338217	-0.433509	2.39577	-0.73069	-0.240418	0.0900905	-0.214587	-0.946049	0.0164423	0.00893567	-1.08779	-0.80561	0.537269	-0.997598	-0.506418	0.356892	-0.0901178	0.313773	-0.752646	1.39737	-0.651723	-0.00861348	-0.5945	0.544022	0.242257	high
GSM1559307	498	Dead	0.47153	1.39477	-0.904316	0.158418	-0.384098	-0.687066	-0.214587	-0.036105	-0.363234	-0.639881	0.569834	0.171657	0.0145263	-0.656701	-0.722193	2.69312	-0.438308	-0.53445	-0.33978	-0.829774	1.05871	-0.885435	0.178317	-1.19509	1.28194	high
GSM1559308	505	Dead	-0.589101	0.359231	0.368566	-0.326027	-0.625302	-0.687066	-0.214587	1.9281	-0.363234	-0.943156	1.1101	-0.80561	2.40689	-0.764685	0.820074	-0.758025	-1.44799	0.589498	0.580581	0.352654	0.834316	-0.885435	3.30846	-1.19509	0.664286	high
GSM1559309	508	Dead	-0.514618	0.859595	0.322212	-0.73069	-0.625302	0.493412	-0.214587	0.643166	-0.363234	-0.826146	0.781802	-0.389078	2.8333	0.842605	-0.722193	-1.0769	-0.105422	1.25783	-0.752646	-0.171704	-0.651723	-0.493178	-0.5945	0.255664	0.30309	high
GSM1559311	632	Dead	1.83089	0.594269	2.15218	-0.73069	0.721527	-0.446857	-0.214587	1.28255	0.928122	-0.0848379	-0.000714104	-0.565246	-0.654884	-0.210359	1.73927	-0.486417	0.342695	-0.441147	-0.752646	-0.143485	0.923864	-0.885435	-0.5945	-0.823925	-0.537125	low
GSM1559312	735	Dead	-0.517824	1.50756	0.449409	-0.73069	0.148214	3.57959	-0.214587	-1.6165	3.16141	0.68616	-1.04471	-0.379424	-0.654884	1.45022	0.468637	-0.872813	0.07595	-0.592065	0.570408	-0.829774	1.2262	-0.885435	-0.227093	-0.845979	-0.378533	low
GSM1559313	761	Dead	-0.138768	-0.324268	-0.904316	0.958964	-0.330938	-0.687066	-0.214587	0.805144	-0.363234	0.563073	0.448171	0.405711	-0.654884	0.250007	-0.722193	-0.549295	-0.151935	-0.758072	-0.752646	2.72245	-0.651723	0.422309	-0.5945	1.22632	0.0678236	low
GSM1559314	786	Dead	-1.28585	-1.49207	-0.904316	1.93452	-0.625302	-0.687066	-0.214587	-0.430894	-0.363234	-0.49774	0.032667	2.94706	-0.654884	1.81987	-0.4652	-0.212611	-0.41748	-0.348296	0.0563679	0.812827	1.49921	-0.885435	3.64152	-0.179621	0.0736561	low
GSM1559315	790	Dead	-0.867587	1.34655	-0.904316	0.839207	-0.625302	-0.258237	-0.214587	-0.702061	-0.363234	-1.71287	1.97399	-0.80561	-0.654884	-0.366001	-0.0884734	2.75794	-1.09752	-0.709441	-0.633905	-0.0248366	-0.651723	0.823456	-0.461469	-0.387376	2.09954	high
GSM1559316	930	Alive	-1.68033	0.836436	-0.594425	-0.73069	-0.625302	0.214607	-0.214587	-0.85288	-0.363234	-0.934895	-1.08779	-0.680581	-0.654884	1.45783	1.49679	1.28648	-0.583029	-0.709535	0.0835514	-0.726835	-0.651723	2.39409	-0.5945	1.30805	1.49804	high
GSM1559317	1105	Dead	0.997081	-0.312837	1.41097	-0.73069	2.94661	-0.687066	-0.214587	-0.124794	1.67331	0.830275	-0.742208	-0.623137	0.837836	-0.91359	-0.722193	-0.716977	1.72732	-1.01188	-0.752646	0.846454	-0.633354	-0.839926	-0.5945	0.390148	-1.96583	low
GSM1559318	1111	Dead	0.308198	-0.589023	-0.325482	-0.446515	-0.625302	-0.687066	-0.214587	-1.32177	-0.363234	-1.1875	0.00143632	2.15074	-0.654884	0.14707	-0.722193	1.95389	1.39537	-0.492869	-0.752646	-0.281936	-0.651723	0.327038	-0.5945	0.182832	0.254305	high
GSM1559320	1138	Dead	-0.851621	-1.07487	-0.904316	1.80178	-0.432375	-0.687066	4.36322	-0.433969	-0.363234	-1.07537	-0.730625	1.1173	-0.654884	1.26133	0.804695	-1.0769	0.06374	2.51007	-0.481713	-0.829774	-0.651723	-0.445213	0.971412	1.32707	0.0781081	low
GSM1559321	1548	Dead	-0.0393934	-0.486404	-0.873304	1.69647	-0.0203407	-0.292676	-0.214587	-0.538217	-0.363234	-0.92625	0.968774	0.737432	-0.654884	1.0215	1.28433	0.226886	-0.66278	0.840434	1.03049	-0.829774	0.439085	-0.885435	-0.5945	-0.790884	0.339675	high
GSM1559322	1751	Dead	-0.0236925	2.41261	0.398261	-0.73069	1.1282	0.619135	-0.214587	-0.419852	-0.363234	-0.42959	-1.08779	-0.80561	-0.595889	-0.323655	-0.209511	-0.628298	-1.28062	1.52517	0.480726	0.491732	0.829961	0.1054	-0.5945	0.246912	0.792611	high
GSM1559323	1874	Dead	-0.328466	0.683862	0.0627066	-0.119111	-0.244031	0.762021	-0.214587	0.136525	-0.363234	0.369121	0.411185	0.120229	-0.654884	3.25374	-0.272149	-1.0769	-0.649226	0.49923	0.256177	-0.204796	0.261908	-0.700787	1.20099	-0.309393	0.0398657	low
GSM1559326	701	Dead	-1.07695	1.69705	-0.15963	-0.365083	0.158143	0.567416	-0.214587	0.670011	-0.363234	0.705221	-0.979845	0.172349	-0.654884	0.681587	-0.722193	-1.0769	-0.807691	0.316647	-0.752646	0.672721	-0.651723	1.38625	-0.5945	0.807895	0.388108	high
GSM1559328	1573	Dead	-0.0879318	2.36551	-0.538567	-0.73069	0.795648	0.54647	-0.214587	-0.747297	-0.363234	0.508039	-0.766259	1.47081	-0.654884	0.720507	0.421371	-0.828341	-0.424935	0.618981	-0.752646	1.59596	0.348876	-0.885435	0.213589	0.191892	0.159274	low
GSM1559329	785	Dead	0.0740858	1.00836	-0.615236	-0.188779	-0.625302	-0.307067	-0.214587	2.06479	-0.363234	-0.973427	0.19887	-0.141192	0.0758624	-0.684419	-0.0760228	-1.0769	0.513664	1.4869	-0.722873	-0.17939	1.52099	-0.885435	-0.5945	0.415925	0.098623	low
GSM1559330	1203	Dead	-1.36274	0.825269	-0.187236	-0.73069	-0.404221	0.0866572	-0.214587	-1.16714	-0.363234	-1.313	0.101031	-0.0975472	-0.145032	-0.997598	1.60001	2.22078	-0.582418	-0.83732	-0.752646	-0.225592	-0.651723	2.01973	-0.5945	-0.827203	1.33773	high
GSM1559331	687	Dead	-0.270361	0.907612	-0.904316	0.49036	-0.405906	-0.184254	-0.214587	-0.959707	-0.363234	-0.277286	0.107675	-0.643575	0.661942	-0.986733	-0.722193	1.35881	0.520551	0.0891404	0.523571	-0.494269	1.59266	-0.885435	0.0225103	0.158571	0.534234	high
GSM1559332	778	Dead	0.448413	2.27814	1.27377	-0.73069	-0.139027	-0.610157	-0.214587	0.0449317	-0.363234	1.27676	-0.786888	1.29284	-0.654884	-0.610257	-0.522255	0.109664	-0.333894	0.231225	-0.752646	-0.829774	-0.651723	1.24689	0.813728	-0.426715	0.299361	high
GSM1559333	905	Dead	-0.143594	-0.480156	0.913691	0.37264	-0.625302	-0.687066	-0.214587	1.14905	-0.363234	0.588819	0.413659	-0.322792	-0.654884	2.36553	-0.269938	-0.0970209	0.926626	-1.78464	-0.752646	1.43239	-0.651723	-0.388289	-0.5945	0.759666	-0.391161	low
GSM1559334	1014	Dead	1.31151	-1.01359	-0.660433	0.0831893	0.148972	-0.687066	-0.214587	1.07637	0.103468	-0.443795	-0.25588	2.21987	3.21873	-0.997598	0.298519	-0.0754592	1.94055	-2.06494	-0.752646	0.104132	2.35808	-0.885435	-0.325937	-1.08533	-1.35017	low
GSM1559335	373	Dead	0.779565	0.688085	-0.858788	-0.419545	-0.625302	0.342164	-0.214587	1.22049	-0.363234	-1.71287	-1.08779	-0.80561	1.05239	0.242852	0.485971	-1.0769	0.551556	1.94252	-0.685716	0.0391579	0.830036	-0.885435	0.156805	0.372514	0.176522	low
GSM1559336	652	Dead	0.377573	2.564	-0.904316	-0.73069	-0.127447	3.54813	-0.214587	-1.6165	-0.363234	-0.579444	0.464468	3.99775	-0.654884	-0.997598	-0.722193	-0.503211	0.139885	0.899503	-0.637437	-0.829774	-0.614985	-0.848553	-0.5945	-0.310452	0.390127	high
GSM1559338	1168	Dead	0.0264446	0.365876	0.436091	-0.73069	-0.0376166	-0.480241	-0.214587	1.49018	0.0102208	-0.095546	0.220323	-0.80561	-0.362566	-0.997598	-0.702683	0.574673	-0.408404	0.23604	-0.752646	0.457904	-0.651723	-0.459667	-0.5945	-0.13185	0.448068	high
GSM1559339	1196	Dead	0.312152	-0.357417	-0.904316	1.28058	-0.105472	-0.687066	-0.214587	0.531764	-0.363234	-1.46097	1.01081	-0.280184	-0.277428	-0.529108	1.31336	1.43302	-0.383931	-0.474069	-0.752646	-0.583883	-0.651723	0.530667	-0.5945	-0.343257	0.833425	high
GSM1559341	1357	Dead	-0.456044	0.723578	1.02549	-0.73069	-0.625302	0.402216	-0.214587	0.675269	-0.363234	-1.58508	-0.515622	-0.591949	-0.654884	-0.997598	0.770224	-1.0769	-0.845259	2.34894	-0.432449	-0.34736	0.771844	0.393301	0.306425	1.06047	0.99002	high
GSM1559342	860	Dead	0.425966	1.47523	0.00779886	-0.73069	4.1348	-0.0583143	-0.214587	-0.390971	-0.363234	-0.27793	1.05648	-0.788751	-0.53116	-0.997598	0.568523	0.26009	-0.861228	-0.158663	-0.479172	-0.829774	-0.651723	0.177823	-0.5945	-0.0985351	-0.196379	low
GSM1559343	1005	Dead	-0.464438	-0.812609	0.523106	-0.73069	1.39533	2.24738	-0.214587	-0.976951	-0.363234	-0.689458	0.894923	-0.0423595	-0.654884	-0.0750264	2.75988	-1.0769	-0.87215	0.0560262	1.76238	-0.27784	0.0780792	-0.5053	0.492631	-1.19509	-0.511415	low
GSM1559345	897	Dead	1.14411	1.83709	1.35359	-0.73069	-0.211736	0.466046	-0.214587	-0.46039	-0.363234	0.333207	-1.08779	0.538771	-0.654884	0.00434094	-0.252941	-1.0769	-0.486471	1.29651	1.44183	-0.829774	-0.651723	1.01169	0.357865	0.450502	0.358125	high
GSM1559348	677	Dead	-0.480579	-0.102397	-0.904316	3.22748	-0.625302	1.36504	-0.214587	1.09589	-0.231306	-1.48404	3.0282	-0.80561	-0.654884	-0.185205	0.126069	-0.377823	0.0681517	-0.900475	1.23213	-0.829774	0.249629	-0.885435	-0.5945	0.718886	0.488588	high
GSM1559349	1373	Dead	-0.728364	0.293737	-0.327214	-0.62157	-0.597576	-0.687066	-0.214587	-0.773071	3.2696	0.480906	-0.328034	-0.80561	0.858211	-0.335104	0.168088	0.168391	0.830307	0.0636124	3.36896	-0.829774	0.366111	-0.592859	-0.479583	-0.86032	-0.448071	low
GSM1559350	1299	Alive	0.977635	1.26375	-0.904316	-0.186523	-0.246079	-0.19852	-0.214587	-0.400718	-0.363234	1.16204	-0.0138524	1.4489	0.0758873	-0.997598	-0.722193	0.0896367	0.357341	-0.0897333	0.870001	-0.829774	-0.651723	1.47685	-0.5945	-0.719727	-0.259547	low
GSM1559351	1780	Dead	-1.12932	-1.45658	-0.904316	2.14962	-0.625302	-0.687066	-0.214587	-0.716575	-0.363234	0.441775	1.11791	-0.80561	1.30554	-0.997598	-0.722193	1.59971	-1.38136	-1.60873	1.1231	1.55059	-0.651723	0.800249	0.65332	-0.797398	0.744754	high
GSM1559353	652	Alive	-0.00571832	0.950088	0.254411	-0.73069	0.320636	0.786141	-0.214587	0.05736	-0.363234	0.617419	-1.08779	0.764628	-0.654884	0.649799	-0.568266	-0.621944	0.530169	-1.01309	0.905549	-0.829774	-0.651723	1.70393	1.39481	0.074963	-0.462022	low
GSM1559355	1092	Dead	-0.849842	-0.246978	-0.436188	-0.73069	-0.484428	0.166016	-0.214587	0.150003	-0.363234	-0.282936	-0.866327	-0.740666	0.234792	-0.997598	-0.722193	1.07284	-0.364232	0.0202198	-0.752646	0.0829167	-0.651723	1.13475	-0.0625203	0.459796	0.738267	high
GSM1559357	1600	Dead	-0.833505	-0.415918	-0.904316	2.38427	-0.504117	-0.687066	-0.214587	-0.0834181	-0.363234	1.19719	-1.08779	-0.80561	0.842649	-0.997598	-0.305816	0.513458	-0.836941	-0.713653	-0.752646	1.66829	-0.651723	0.371359	0.697996	1.50336	0.662369	high
GSM1559360	2079	Dead	-0.11547	-0.00775155	-0.904316	1.10378	-0.386715	-0.687066	-0.214587	0.952366	-0.363234	1.06761	-0.599644	-0.65358	0.772335	-0.997598	0.260965	-0.470605	-0.918517	0.938468	-0.752646	-0.354361	-0.651723	1.01772	0.681952	-0.139766	0.12772	low
GSM1559361	1255	Dead	-0.272748	0.95946	-0.904316	2.0053	-0.625302	-0.687066	-0.214587	2.85	-0.363234	0.439867	-1.04794	-0.277223	-0.654884	-0.342469	-0.722193	0.12615	-0.654368	-1.7714	1.92375	-0.233138	-0.651723	0.865415	-0.5945	1.73345	0.986892	high
GSM1559362	2592	Alive	-0.299293	0.453269	1.10667	-0.73069	1.08877	-0.687066	6.30787	-0.692683	-0.363234	1.25112	-0.922697	0.678744	-0.561844	-0.00490873	-0.722193	-1.0769	2.11042	0.576606	-0.276666	-0.829774	2.87619	-0.885435	-0.5945	-0.146608	-1.85873	low
GSM1559364	2320	Dead	-0.556089	-0.779154	-0.036586	-0.533489	-0.625302	-0.687066	-0.214587	0.866058	1.07095	-0.798142	0.290502	-0.80561	3.44378	1.15434	-0.722193	-0.406832	-0.00505881	1.08933	-0.702617	-0.385571	-0.651723	-0.442874	-0.5945	-0.930478	-0.140209	low
GSM1559365	1997	Dead	0.335886	1.67593	-0.904316	0.0467921	-0.625302	-0.687066	-0.214587	-0.333163	-0.363234	-1.46215	0.225587	-0.80561	-0.654884	0.697083	5.11571	-0.0404765	-1.47099	0.0784344	1.72029	-0.533836	-0.651723	1.29536	-0.5945	3.80264	2.37303	high
GSM1559367	1847	Dead	-0.986782	-0.927	1.29273	-0.73069	-0.344223	-0.687066	-0.214587	-0.911109	-0.363234	3.12468	0.00292796	-0.435518	-0.654884	1.83332	0.444022	-0.543469	0.899504	-0.428109	1.5708	0.53459	-0.651723	-0.848601	0.854566	-1.19509	-1.68474	low
GSM1559370	2797	Dead	-1.47921	-0.394631	0.317873	-0.73069	-0.625302	-0.0765728	-0.214587	-0.606193	-0.363234	1.18076	-1.00436	1.13853	-0.654884	1.0071	0.150156	-1.0769	-0.652436	1.1844	-0.752646	1.90856	1.55658	-0.885435	-0.5945	0.857252	-0.00895745	low
GSM1559371	3145	Alive	-0.1732	-0.0344573	1.94857	-0.73069	0.807478	-0.687066	-0.214587	0.426671	-0.363234	0.215223	-1.08779	2.29415	-0.328892	-0.997598	-0.722193	0.97786	0.424909	-0.812928	-0.752646	-0.829774	-0.651723	0.0497747	-0.5945	-1.13936	-0.423769	low
GSM1559372	2801	Alive	0.177683	-0.296816	-0.904316	1.81159	-0.162394	-0.687066	-0.214587	-0.398052	-0.363234	0.567018	1.67967	-0.80561	-0.654884	0.762128	-0.653921	-1.0769	0.228468	0.937773	-0.752646	1.68093	-0.651723	-0.0707767	-0.5945	1.20959	-0.318089	low
GSM1559373	4013	Alive	2.28839	1.79316	-0.0840402	-0.73069	-0.0564574	-0.635224	-0.214587	-0.614256	-0.222592	1.72211	-0.92356	-0.662046	1.53644	-0.888282	-0.618686	0.818282	1.57285	-0.805493	-0.752646	0.706849	-0.651723	-0.650644	-0.337226	0.691473	-0.396427	low

## Sheet: Sheet2
TableS4-2 The clinical features and the proportion of 23 TME cells in GSE9891
GSE9891	OS	Eevent	Endothelial.cells	Fibroblasts	B.cells.naive	B.cells.memory	Plasma.cells	T.cells.CD8	T.cells.CD4.naive	T.cells.CD4.memory.resting	T.cells.CD4.memory.activated	T.cells.follicular.helper	T.cells.regulatory..Tregs.	T.cells.gamma.delta	NK.cells.resting	NK.cells.activated	Monocytes	Macrophages.M0	Macrophages.M1	Macrophages.M2	Dendritic.cells.resting	Dendritic.cells.activated	Mast.cells.resting	Mast.cells.activated	Eosinophils	Neutrophils	immunoscore	immune risk group
GSM249883	0	Alive	-0.834817	-0.969128	0.971483	-0.56581	-0.658914	-0.517147	0.361551	-0.883915	-0.434984	-1.39753	0.536134	-1.05298	-0.0906959	-0.0165813	-0.558645	-0.492536	-0.504248	1.30088	-0.556147	3.63715	-0.44319	0.250795	-0.351025	0.88887	0.587206	high
GSM249734	0	Alive	-1.08255	0.0201213	-0.0420811	0.872664	-0.658914	-0.517147	0.475496	1.59423	-0.434984	-1.39753	-0.0741291	-1.05298	-0.37756	1.22882	-0.638387	-0.0501982	-1.55786	-0.256317	3.04708	-0.661906	3.38374	-0.673714	-0.351025	-0.0246539	1.23305	high
GSM249996	30	Dead	0.453534	-1.19982	-0.641184	0.0782989	-0.368869	-0.517147	4.61833	1.3458	-0.434984	-1.39753	-0.51305	-1.05298	-0.37756	-0.380258	0.114722	0.553868	1.29378	-0.383258	-0.556147	-0.661906	-0.427685	-0.673714	-0.351025	-0.899673	-0.492035	low
GSM249931	30	Dead	2.03633	1.97813	0.471321	-0.56581	-0.658914	-0.517147	3.49399	-1.24303	-0.434984	-1.14123	0.657363	0.082199	-0.37756	1.45717	-0.638387	-1.03512	-1.54183	2.25308	0.510011	0.320166	-0.652995	0.534484	-0.351025	1.45901	1.58878	high
GSM249718	30	Alive	0.347033	-0.47436	-0.641184	-0.0267449	-0.658914	-0.517147	-0.3422	-0.0408547	-0.434984	-1.39753	-0.385495	-0.73953	-0.37756	0.288819	1.43648	-1.09235	-1.46349	1.53618	0.396462	2.15587	2.17718	-0.673714	1.31127	1.00224	1.00119	high
GSM249940	60	Dead	0.927893	0.276322	-0.641184	0.469177	-0.590374	-0.517147	-0.3422	1.53645	-0.434984	-1.26781	-0.0152579	-1.05298	1.01017	1.67071	2.54431	-0.663601	-1.58634	1.04157	-0.556147	-0.159114	-0.652995	0.0287188	-0.351025	0.286512	1.13571	high
GSM249740	60	Dead	0.630102	1.83276	-0.183015	-0.56581	-0.56377	-0.517147	-0.3422	0.411869	0.945298	-0.273417	-0.51305	0.547905	-0.37756	-1.0098	-0.312349	-1.09235	0.878097	1.53852	-0.556147	-0.244454	1.05798	-0.673714	0.195304	0.437629	-0.0913146	low
GSM249947	90	Alive	0.93109	2.81491	-0.641184	-0.210983	0.0485047	2.96311	-0.3422	-1.48606	2.64593	-0.424517	-0.51305	-0.402891	-0.37756	-0.363104	-0.638387	0.450448	0.700091	-0.100114	0.0379235	-0.661906	-0.652995	1.43343	-0.351025	-0.255305	0.384418	high
GSM249923	90	Alive	-0.984364	1.00236	0.755129	-0.56581	0.447477	-0.517147	-0.3422	-1.04459	-0.434984	1.1221	-0.0935998	-0.613824	-0.37756	0.508985	-0.638387	0.766133	-0.101821	-0.122558	-0.556147	1.38243	-0.652995	0.0203048	0.991626	-0.899673	-0.0876781	low
GSM249851	120	Alive	-1.51083	-0.41209	2.19866	-0.56581	-0.658914	-0.517147	-0.3422	0.691975	-0.434984	-0.0304561	1.32851	-1.05298	-0.28589	-0.966149	1.93166	1.34055	-1.13737	-1.5416	-0.556147	-0.185138	-0.652995	3.21757	-0.351025	-0.899673	0.850863	high
GSM249724	120	Alive	-0.396623	-0.69968	-0.641184	0.425053	-0.345285	-0.34642	-0.3422	1.99641	-0.434984	-1.39753	-0.51305	-0.827313	2.48236	-0.899708	0.160977	-1.02786	-1.50082	0.211817	1.47796	0.374227	1.42003	-0.673714	-0.351025	3.77342	1.52501	high
GSM249816	150	Dead	-0.64422	0.284281	-0.641184	1.48895	0.188892	-0.517147	-0.3422	1.58264	-0.434984	-0.598937	1.34291	-1.05298	-0.37756	1.58026	0.291746	1.20648	-0.878728	-2.16686	-0.556147	0.0441392	0.0767997	-0.673714	4.33478	-0.899673	0.741981	high
GSM249834	150	Dead	-0.072103	1.26558	-0.641184	-0.56581	-0.387915	-0.167431	-0.3422	-0.650356	-0.434984	-0.419967	0.304244	0.304222	0.273839	-1.0803	-0.0667978	0.531566	0.665862	1.46259	-0.375626	-0.661906	-0.652995	0.262727	-0.351025	-0.655647	0.135642	high
GSM249719	150	Alive	-0.031599	-0.44917	-0.641184	1.80108	-0.537788	-0.517147	-0.3422	1.02857	-0.434984	-0.698577	-0.173483	-0.350407	-0.37756	1.12819	0.797045	-1.09235	-0.582749	1.2418	-0.438668	-0.635146	1.45896	-0.673714	-0.351025	-0.537849	0.0448006	low
GSM249849	180	Dead	-0.39639	-0.786029	-0.641184	1.88992	-0.658914	-0.517147	-0.3422	0.635542	-0.434984	0.0715877	-0.51305	-0.252219	-0.37756	0.0324697	0.149525	-1.09235	-1.53821	0.766595	-0.556147	0.866845	3.14525	-0.673714	1.68108	0.456427	0.51749	high
GSM249777	180	Alive	-0.331752	-0.890421	0.230064	-0.56581	0.813946	0.565878	-0.3422	-0.536689	-0.434984	0.242162	-0.51305	0.189835	-0.37756	-0.311124	-0.638387	-0.854704	1.45284	0.70215	-0.556147	-0.0683121	0.236247	-0.673714	-0.351025	0.254734	-1.34953	low
GSM249839	240	Dead	2.54023	-0.15859	-0.641184	1.65533	-0.551615	1.76437	-0.3422	-1.48606	-0.434984	1.92383	0.715451	-0.430531	-0.37756	3.55244	-0.638387	0.528548	0.330732	-1.37682	-0.556147	-0.509932	1.04655	-0.673714	-0.351025	-0.593988	-0.470467	low
GSM249818	240	Dead	-0.911153	0.00839685	-0.641184	3.60088	-0.658914	-0.517147	2.00169	-1.32461	-0.434984	-0.635179	0.958041	-0.377043	-0.37756	-0.464333	-0.095064	1.35175	0.231644	-1.0872	-0.556147	0.628843	-0.652995	0.597095	0.371563	-0.899673	0.406591	high
GSM249964	240	Dead	-0.0529698	0.545642	-0.259836	-0.56581	-0.637486	-0.500596	-0.3422	1.29224	-0.434984	-0.725681	-0.51305	-0.617194	-0.37756	0.10443	-0.638387	-0.064099	-0.623807	0.225516	0.128467	1.88679	-0.652995	-0.673714	-0.351025	2.15544	1.19604	high
GSM249951	240	Alive	-0.81172	0.878769	-0.641184	0.235879	-0.658914	2.33055	-0.3422	0.625358	-0.434984	-1.28566	0.755684	-0.853055	-0.37756	0.373902	0.110418	0.158412	0.35063	-0.244884	0.533365	-0.445975	0.817677	-0.351681	-0.351025	-0.673425	0.363746	high
GSM249715	240	Alive	-0.518147	-0.967252	-0.641184	0.10416	-0.42305	2.73573	-0.3422	1.47898	-0.434984	-1.39753	-0.51305	-1.05298	6.81349	-1.0803	0.509056	-0.828687	-1.45965	0.753229	-0.294453	0.296952	0.460951	-0.673714	-0.351025	0.807798	0.878083	high
GSM249800	240	Alive	1.54373	-0.843118	-0.641184	-0.00428354	-0.551094	-0.517147	2.82534	-1.48606	-0.434984	-0.0757441	1.48569	0.751047	-0.37756	-1.0803	-0.638387	-1.05794	0.148854	1.15443	-0.556147	1.81307	0.116115	-0.673714	-0.351025	1.94999	0.0252505	low
GSM249783	240	Alive	-0.430879	-0.768044	-0.641184	0.198677	-0.605498	-0.517147	-0.3422	-0.684714	-0.434984	0.00905961	-0.51305	-0.898358	-0.37756	-0.366757	3.0119	1.16751	-1.27575	0.504494	0.156947	0.154705	-0.652995	0.569979	1.26541	-0.425526	0.877436	high
GSM249821	270	Alive	0.301389	2.65609	0.0478591	-0.56581	0.309108	-0.517147	-0.3422	0.306195	-0.434984	-0.754964	-0.394613	0.186843	0.208181	-0.70874	1.33003	0.0440946	1.64022	-0.0144414	-0.220358	-0.661906	0.144879	-0.673714	-0.351025	-0.341373	-0.237998	low
GSM249979	270	Dead	-1.0127	0.937225	0.692875	-0.56581	-0.286605	1.99963	-0.3422	-0.124725	-0.434984	-0.248148	-0.51305	1.40037	-0.37756	1.51659	-0.497673	-1.09235	-0.104821	-0.465939	0.879531	-0.661906	-0.652995	1.85789	0.681237	0.166453	0.0764475	high
GSM249795	270	Alive	0.0965535	1.27476	-0.641184	-0.39281	-0.583285	4.09177	-0.3422	0.0824782	0.111982	0.672236	-0.51305	0.0575262	-0.37756	-0.238035	0.748938	-1.09235	1.36968	0.16666	-0.556147	-0.661906	-0.652995	-0.673714	-0.351025	-0.0895296	-0.772385	low
GSM249820	300	Dead	-0.143212	-0.112036	-0.641184	-0.56581	0.026274	-0.517147	0.269918	-1.14327	0.954924	0.944506	-0.51305	-0.49514	-0.37756	1.66286	-0.638387	2.61677	-0.429586	-1.42021	-0.48402	0.194902	-0.652995	-0.085573	2.27427	-0.539756	0.63057	high
GSM249949	300	Alive	-0.532634	-0.990236	0.096134	-0.56581	-0.658914	0.340127	-0.3422	-0.39509	-0.434984	-0.0267818	-0.51305	-0.966157	1.4296	-0.405551	-0.0631735	-0.832313	-0.98374	3.29319	1.39727	-0.661906	-0.25745	-0.673714	-0.351025	0.165132	0.241508	high
GSM249965	330	Alive	-1.17482	-0.530925	0.162342	-0.56581	-0.570422	-0.517147	0.0428759	-0.300112	-0.434984	-0.23788	-0.51305	-1.05298	-0.37756	-0.270227	-0.638387	1.66828	-0.332324	1.41627	0.266978	-0.661906	-0.100407	-0.673714	0.0606423	-0.899673	0.556529	high
GSM249946	330	Dead	-0.615559	0.0469001	-0.0734386	-0.56581	2.3144	1.88446	-0.3422	-1.15101	0.617851	1.65169	-0.51305	0.776607	-0.37756	-0.217747	-0.460282	0.261004	0.440405	-1.05988	-0.556147	-0.661906	-0.652995	-0.58236	-0.351025	-0.22563	-1.13625	low
GSM249937	330	Alive	0.471742	-0.37653	-0.641184	1.14309	-0.613706	-0.517147	-0.3422	1.92685	-0.434984	-0.215986	0.645881	-1.05298	2.55163	-0.2067	0.604835	-0.0157296	-1.30571	-1.20912	-0.556147	0.571583	-0.652995	1.86637	0.445088	0.352074	0.840335	high
GSM249860	330	Dead	-0.478844	1.52353	-0.641184	-0.112305	0.375006	-0.517147	5.33363	-1.48606	-0.434984	-0.939065	1.62833	0.281807	-0.37756	0.452937	0.682966	-0.0740846	-0.907939	0.403662	-0.556147	-0.661906	1.50717	-0.673714	-0.351025	1.43531	1.16537	high
GSM249807	360	Dead	0.589151	-0.769378	-0.641184	-0.154413	-0.658914	-0.517147	0.546589	-0.184962	-0.434984	-1.307	-0.51305	-1.05298	0.323209	-0.974105	6.87589	0.58987	-1.54876	0.442263	2.08568	0.498107	-0.652995	-0.475678	-0.351025	-0.899673	1.04939	high
GSM249988	360	Alive	1.43335	1.07914	-0.641184	-0.269479	-0.581177	-0.374588	-0.3422	-0.154652	-0.434984	-1.02367	-0.51305	-0.0613341	-0.37756	0.567015	-0.638387	1.5126	-0.237781	0.706037	-0.539858	-0.218073	0.778864	-0.673714	-0.351025	-0.072981	1.15081	high
GSM249957	360	Alive	1.25578	0.630642	-0.641184	-0.227751	-0.178232	-0.517147	0.410296	-0.0284296	-0.434984	0.648447	-0.51305	-0.99271	-0.37756	1.14153	1.19756	-0.85225	1.12347	-0.380346	0.0260767	1.82609	0.895635	-0.673714	-0.351025	-0.899673	-0.982558	low
GSM249864	360	Dead	-0.578965	-1.07061	-0.641184	0.22429	-0.625992	-0.517147	-0.3422	1.56371	-0.434984	-0.328809	-0.51305	-1.05298	3.48957	0.564052	-0.638387	-1.09235	-0.859122	-0.49993	0.0652602	-0.565938	-0.652995	5.42215	2.38876	-0.677738	-0.0378351	low
GSM249796	360	Dead	-0.264107	-0.39365	1.80971	-0.56581	-0.405877	-0.373088	-0.3422	0.14871	-0.434984	-0.814345	-0.51305	-1.05298	2.17172	-1.0803	-0.232681	1.1739	1.15262	-0.148961	0.527248	-0.661906	1.32268	-0.673714	-0.351025	-0.899673	-0.200505	low
GSM249778	360	Alive	0.0291204	-1.08126	1.9617	-0.56581	-0.658914	1.42698	-0.3422	-1.0474	-0.434984	1.56568	-0.51305	-1.05298	-0.37756	1.97956	1.42782	0.42606	-1.39026	0.161518	-0.556147	-0.301275	-0.652995	0.329298	-0.351025	0.511855	0.510025	high
GSM249748	360	Dead	0.25953	1.80911	0.202253	-0.56581	-0.0393533	-0.517147	-0.3422	1.63251	-0.434984	-0.0953347	-0.51305	0.168581	1.44325	-0.729439	-0.638387	-1.04912	1.3749	-0.708012	-0.556147	0.942729	1.44615	-0.673714	-0.351025	0.376847	-0.511945	low
GSM249943	390	Dead	0.268707	-0.729942	-0.641184	1.13996	-0.658914	-0.517147	-0.3422	0.575208	-0.434984	0.124494	0.0818932	-0.722633	-0.37756	0.0849788	0.0713897	-0.165653	-1.23414	1.21482	-0.556147	0.704135	-0.652995	0.127358	-0.351025	-0.207304	0.499533	high
GSM249914	390	Dead	-0.260613	0.927115	2.04579	-0.56581	-0.222407	-0.517147	-0.0896275	0.941885	-0.434984	-0.265913	-0.51305	0.147259	-0.37756	1.53253	1.23778	0.12172	-0.58236	-2.01125	-0.556147	-0.558877	-0.652995	0.845514	0.0045513	4.15767	1.53875	high
GSM249829	390	Dead	-0.656941	1.50843	1.04561	-0.56581	-0.602884	-0.468606	-0.3422	1.22276	-0.434984	-1.39753	0.392635	-1.05298	-0.37756	0.214089	0.560524	-1.09235	0.317316	1.77305	-0.260433	-0.661906	-0.652995	0.0624174	-0.351025	0.625963	0.428361	high
GSM249722	390	Alive	-0.652948	-1.13059	-0.641184	-0.56581	-0.266122	-0.229366	-0.3422	0.385585	-0.434984	-0.982495	-0.51305	-1.05298	-0.37756	1.28838	0.617505	-1.09235	-1.12244	0.719207	-0.556147	2.09805	1.27888	-0.673714	-0.351025	3.68578	1.09955	high
GSM249752	390	Dead	2.08164	1.07604	1.1831	-0.56581	0.185238	1.20727	-0.3422	-0.573705	-0.434984	-0.144218	-0.51305	0.0632682	-0.37756	-0.217779	-0.638387	0.383918	-0.554167	0.504563	-0.332742	-0.435129	-0.652995	1.19368	0.351452	-0.310114	0.520561	high
GSM249902	420	Dead	1.04044	-0.254223	3.86284	-0.56581	-0.658914	-0.517147	0.661166	-1.38333	-0.434984	2.23705	-0.51305	-1.05298	2.46256	0.333084	1.48572	-0.893363	0.404657	-1.42412	0.0125185	3.22533	-0.652995	1.20388	-0.351025	-0.899673	-1.06486	low
GSM249983	420	Dead	-0.483298	-0.277899	2.87605	-0.56581	0.719309	-0.517147	0.557279	-0.0955847	1.17142	-0.448922	-0.51305	0.46183	-0.37756	-1.0803	2.28835	-1.09235	0.881882	-0.00136174	-0.556147	-0.661906	0.202681	-0.673714	0.704445	0.237772	-0.839672	low
GSM249925	420	Dead	-0.450556	0.40837	-0.641184	1.22468	0.563593	-0.517147	-0.3422	0.544105	-0.434984	0.914408	-0.185909	-0.64534	-0.37756	0.341162	-0.0435404	-0.454622	1.41185	-0.804855	0.258666	-0.661906	-0.652995	0.0922421	1.22637	-0.899673	-1.29566	low
GSM249859	420	Dead	0.295543	0.462583	-0.447454	-0.56581	0.443212	-0.0413884	-0.3422	0.893734	0.834707	-0.371439	-0.51305	0.481391	-0.37756	-1.0803	-0.638387	0.355765	0.887853	-0.746365	-0.556147	0.353145	0.884263	-0.673714	-0.276962	-0.456722	-0.361653	low
GSM249729	420	Alive	-0.315563	-0.536449	0.240639	-0.558108	-0.624714	-0.517147	0.245343	-1.3082	-0.434984	0.981749	-0.0544336	0.319517	-0.37756	-0.0932292	-0.638387	2.66534	0.156986	-0.50675	-0.556147	-0.661906	0.82201	-0.51153	-0.351025	-0.899673	0.347837	high
GSM250001	450	Dead	0.150749	0.73035	2.3304	-0.56581	0.300218	-0.517147	-0.3422	-0.849845	-0.337885	2.51505	-0.51305	-0.438826	-0.37756	-0.116617	-0.638387	0.783884	0.384845	-0.822269	-0.392015	-0.278132	-0.652995	0.641665	-0.309879	-0.119703	-0.487189	low
GSM249994	450	Dead	0.701747	0.431533	0.680184	-0.56581	0.670904	-0.517147	-0.153537	-0.115144	-0.434984	0.211997	6.88867	-1.05298	-0.37756	1.76164	-0.453302	0.716584	-0.211436	-2.16686	-0.556147	-0.464537	2.82901	-0.673714	-0.351025	-0.899673	-0.00952814	low
GSM249832	450	Alive	-0.425114	-0.726321	-0.641184	0.613506	-0.55536	-0.517147	0.87771	-0.20749	-0.434984	-0.196454	-0.5018	-0.893514	0.941012	-1.0803	-0.638387	1.51739	-0.0191286	0.117768	2.3415	-0.661906	-0.450266	-0.53773	-0.351025	-0.134544	0.473749	high
GSM249735	450	Dead	0.213946	1.17398	2.37971	-0.56581	3.53643	-0.517147	0.314825	-0.921418	0.205323	0.656883	-0.51305	1.30106	-0.37756	-0.350219	-0.638387	0.0216234	0.369921	-1.00691	-0.539858	-0.661906	-0.407142	-0.673714	-0.351025	-0.899673	-1.1731	low
GSM249805	480	Dead	-0.632587	0.162486	-0.641184	2.64548	0.134991	-0.517147	8.02228	-1.48606	-0.434984	-0.497653	3.10904	0.0307848	-0.37756	-0.0727865	0.253802	1.23672	-0.63779	-2.16686	-0.556147	-0.661906	-0.652995	0.727487	-0.351025	-0.816928	0.617018	high
GSM249956	480	Dead	-0.104145	1.04638	-0.641184	0.245776	-0.421531	-0.517147	1.69847	-1.06086	-0.434984	0.231838	-0.51305	-1.05298	1.76729	0.40812	-0.311721	0.365483	2.75169	-0.45938	0.487517	-0.661906	1.38189	-0.673714	-0.351025	-0.899673	-1.17527	low
GSM249933	480	Dead	0.475064	-0.736414	-0.628882	-0.56581	-0.323917	-0.326486	-0.3422	3.54442	-0.434984	-1.03709	-0.51305	0.91818	-0.37756	-0.618525	-0.638387	-1.04401	-0.158232	0.639192	-0.556147	-0.534402	-0.433831	-0.673714	-0.351025	0.130916	-0.0346411	low
GSM249887	480	Dead	-0.0405106	0.203442	0.796043	-0.279099	-0.150997	-0.517147	-0.3422	0.565519	-0.434984	0.153192	-0.401365	-0.613084	-0.37756	0.0937156	-0.638387	1.89538	-0.0882301	-0.868453	-0.556147	-0.211924	-0.652995	0.381379	-0.351025	-0.899673	0.457122	high
GSM249879	480	Dead	-0.839417	1.4131	0.00869216	-0.56581	-0.658914	-0.28256	-0.3422	0.346481	-0.434984	-1.17466	0.00281957	-0.544672	-0.37756	-1.03395	-0.453255	1.67776	-0.295179	-0.296323	0.520536	-0.534833	-0.652995	1.94308	-0.351025	0.523202	1.48059	high
GSM249742	480	Dead	-0.0232775	2.36391	-0.641184	-0.56581	1.33533	2.18834	-0.3422	-1.30571	1.40106	0.186096	0.404823	0.48261	-0.37756	-0.771621	-0.261865	0.280637	1.39542	-0.363663	-0.556147	-0.661906	-0.102017	-0.673714	-0.351025	-0.899673	-0.701345	low
GSM249984	510	Dead	0.336173	0.425059	-0.344201	-0.56581	1.65099	-0.517147	-0.3422	0.784889	-0.434984	-1.39753	0.923149	-0.977468	3.44412	-0.480432	0.014769	0.116515	-0.568938	0.340509	0.30141	-0.661906	0.756547	-0.673714	-0.351025	-0.197066	0.264076	high
GSM249867	510	Dead	-0.0945215	1.28467	2.56291	-0.56581	-0.133814	0.542931	-0.3422	-1.00039	-0.434984	0.0700564	-0.51305	1.29512	-0.37756	-0.0543125	-0.638387	-0.439152	-0.379777	1.21287	-0.556147	0.518097	-0.652995	-0.436558	-0.351025	0.136684	0.35869	high
GSM249825	510	Alive	-1.38508	0.378313	0.422658	-0.266776	-0.658914	-0.517147	-0.3422	0.612421	-0.434984	0.700129	1.5378	-0.495688	-0.37756	0.957299	0.909853	-0.799428	-1.38661	-0.25872	-0.491786	1.48217	2.3449	-0.673714	-0.351025	0.699838	0.672938	high
GSM249824	510	Alive	-0.913655	-0.504977	-0.637083	-0.56581	1.21303	-0.517147	-0.3422	-1.23963	-0.164326	-0.318604	0.832718	1.74546	-0.37756	-0.750799	-0.638387	0.190409	0.678896	-0.125782	-0.376375	-0.661906	-0.652995	1.63585	-0.351025	0.178434	-0.567254	low
GSM249716	540	Alive	-0.0178345	-0.893893	-0.641184	2.56567	-0.0625	-0.517147	-0.3422	-0.924918	-0.370864	2.50791	-0.51305	0.845896	-0.37756	1.02003	-0.638387	-0.461357	-0.864348	-1.44431	0.305997	1.17349	2.37191	-0.673714	-0.351025	0.944065	-0.247156	low
GSM249954	540	Alive	0.511722	-0.93953	0.439005	-0.0263843	-0.658914	-0.517147	-0.3422	2.05873	-0.434984	-1.39753	0.417042	-0.0404999	-0.37756	1.06437	0.243465	-0.932478	-0.711391	0.46551	1.34677	-0.661906	-0.652995	0.78456	-0.351025	-0.531392	0.250185	high
GSM249945	540	Alive	0.283235	0.943701	0.890261	0.0371355	1.52944	-0.517147	2.2228	-1.35506	2.10609	-0.0562833	-0.51305	0.654193	-0.37756	-1.07477	0.447214	0.304855	-0.694766	-0.0661542	0.192363	-0.57304	-0.652995	-0.31148	-0.251214	0.680947	0.401024	high
GSM249826	540	Alive	-0.401532	-0.142077	-0.582329	-0.56581	2.45627	0.617	-0.3422	-1.48606	3.24927	0.165814	-0.494301	-0.247141	2.05756	-1.0803	-0.638387	0.663752	1.09748	-0.740594	-0.546374	-0.661906	-0.41504	-0.673714	3.29175	-0.708941	-1.17523	low
GSM249801	540	Dead	-1.03034	-0.51748	-0.641184	-0.56581	0.921109	-0.517147	-0.3422	-0.234594	-0.434984	1.20225	-0.0307863	0.0255345	-0.37756	-0.297545	-0.638387	0.78784	1.8301	-1.1378	0.322354	-0.661906	-0.652995	0.117293	-0.351025	-0.892946	-1.46713	low
GSM249743	540	Dead	-0.353743	1.71646	-0.641184	0.0239783	-0.657234	-0.517147	-0.3422	0.575989	-0.434984	-1.19497	-0.51305	-0.203789	-0.37756	0.228402	-0.638387	2.24026	-0.543679	-0.0309416	-0.186027	-0.661906	-0.652995	0.487828	0.43229	-0.899673	1.52299	high
GSM249817	570	Dead	0.791675	1.30916	-0.641184	3.4282	-0.6237	-0.517147	-0.3422	-0.743671	-0.434984	0.756522	-0.51305	-1.05298	-0.37756	2.74345	-0.638387	0.643088	-1.61896	0.838831	-0.556147	0.399875	-0.652995	-0.673714	-0.351025	-0.899673	1.03205	high
GSM249986	570	Dead	-0.0715707	-0.627656	-0.641184	-0.0597676	-0.658914	-0.517147	-0.3422	0.914538	-0.434984	-0.0433645	-0.51305	1.42421	-0.37756	0.0107839	0.559939	-0.729543	-1.37022	-0.777511	-0.401845	-0.661906	-0.652995	4.3487	6.39096	-0.328312	0.429486	high
GSM249950	570	Alive	0.307905	0.160225	-0.641184	-0.56581	0.407546	-0.517147	-0.3422	-0.691915	-0.434984	0.558961	0.833662	1.25525	-0.37756	-0.127678	-0.504326	0.0580552	1.63794	-0.0499892	0.00819133	-0.661906	-0.652995	-0.0344021	-0.351025	-0.831073	-1.16641	low
GSM249758	570	Alive	-0.788105	-0.750151	-0.641184	0.260772	-0.658914	-0.517147	4.26281	0.782587	-0.434984	-1.39753	-0.51305	-1.05298	1.61337	1.71441	-0.638387	1.01126	-0.974803	-1.21493	-0.556147	0.590595	-0.652995	1.0163	1.15729	-0.0867357	1.09808	high
GSM249732	570	Dead	-0.936087	-0.0250944	0.108447	-0.420681	-0.658914	-0.517147	-0.3422	0.53843	1.1976	-0.154878	-0.51305	1.4074	0.342074	-1.0803	-0.163452	-1.09235	0.992333	1.15555	-0.556147	0.227766	-0.404947	-0.673714	-0.351025	-0.324887	-0.690092	low
GSM249819	600	Dead	-0.74809	-1.03179	-0.530311	-0.305482	-0.658914	-0.353815	0.424669	-1.12074	-0.434984	-1.39753	-0.266147	-1.05298	-0.22119	-0.0564284	6.86133	0.0764312	-1.5202	1.07178	3.69187	-0.661906	-0.652995	0.58022	-0.351025	-0.899673	0.849703	high
GSM249970	600	Dead	3.2865	0.0345996	-0.641184	-0.56581	5.44786	0.480621	-0.3422	-0.818095	1.15842	-0.835996	-0.51305	0.356347	-0.37756	-1.01163	-0.638387	-0.067017	-0.25466	-0.267808	-0.556147	-0.661906	-0.652995	-0.420835	-0.351025	-0.26175	-1.11567	low
GSM249911	600	Dead	1.94862	2.60672	-0.641184	1.09131	-0.607867	-0.517147	-0.3422	0.508006	-0.434984	-1.39753	2.03843	-1.05298	-0.37756	0.174813	0.477422	-0.895605	-0.677312	0.883531	1.40562	0.146455	-0.652995	0.516359	0.869589	0.798889	1.2337	high
GSM249786	600	Dead	-1.12723	-0.522644	-0.641184	-0.052385	-0.540583	-0.517147	-0.3422	1.29778	-0.434984	-1.39753	-0.51305	-0.250045	1.43982	-0.436828	-0.402693	0.268733	-0.317597	1.22098	-0.556147	-0.603306	0.849238	-0.673714	-0.351025	0.227911	0.638431	high
GSM249784	600	Alive	-0.0768578	-0.304332	-0.641184	0.285035	-0.513355	-0.517147	-0.3422	-0.355867	-0.434984	-0.066853	0.217638	2.4	-0.37756	-1.0803	-0.638387	-0.103281	1.22539	0.0981177	-0.401834	-0.661906	-0.652995	1.24111	-0.351025	-0.53924	-0.667211	low
GSM249769	600	Dead	-0.804637	-0.895012	0.631302	-0.56581	-0.347885	0.103671	-0.3422	0.658574	-0.434984	-0.578203	-0.35053	-0.0192979	-0.37756	0.906437	-0.638387	-0.15448	0.36187	-0.484829	0.851787	-0.423409	-0.652995	0.780455	-0.342796	1.31517	0.106633	high
GSM249958	630	Alive	0.935242	-0.832744	2.07788	-0.56581	-0.658914	-0.517147	-0.3422	2.58601	-0.434984	-1.38211	-0.439801	-1.05298	-0.37756	0.579976	0.210723	0.218074	-1.29879	0.495794	0.0421377	-0.661906	-0.652995	-0.550753	-0.351025	0.866478	1.20852	high
GSM249912	630	Alive	-0.90775	-0.630546	-0.641184	0.219229	-0.639411	-0.517147	-0.3422	0.84321	-0.434984	1.10918	-0.51305	-0.48326	-0.37756	1.26947	-0.610243	0.00311496	-1.30207	-1.10868	0.706177	0.433792	-0.652995	3.36667	1.30241	-0.730992	0.256765	high
GSM249872	630	Dead	1.53211	1.85197	-0.239857	-0.56581	-0.115963	2.1129	-0.3422	-1.14136	1.94436	0.0643572	0.12487	-1.05298	-0.37756	-0.926367	-0.0983197	-0.88012	2.4698	1.08818	-0.556147	-0.661906	0.720664	-0.673714	-0.351025	-0.350342	-1.16673	low
GSM249858	630	Dead	0.446494	2.85946	0.330554	-0.56581	0.0187266	0.562641	-0.3422	0.0651446	-0.434984	0.602911	-0.51305	-0.981854	-0.37756	1.18093	-0.137365	-1.09235	-0.721537	0.301147	-0.556147	2.95981	-0.303343	-0.426973	-0.351025	0.7908	0.628364	high
GSM249855	630	Dead	0.613565	-1.02479	-0.228701	-0.56581	-0.407299	4.17374	-0.3422	-1.25148	5.20699	-0.955763	-0.51305	0.385464	-0.37756	-1.06647	0.983737	0.400475	-0.350618	0.593109	-0.244155	-0.661906	-0.340289	-0.673714	-0.351025	-0.899673	0.21071	high
GSM249812	660	Dead	-0.355433	-1.20677	0.831077	-0.56581	-0.658914	-0.517147	-0.3422	0.977679	-0.434984	-0.937553	1.20581	-0.590281	-0.37756	2.05501	0.695363	-0.389615	1.03698	-0.677246	0.507391	-0.358971	0.709609	-0.673714	1.17102	-0.636888	-0.626107	low
GSM249982	660	Dead	0.721821	1.34692	-0.641184	-0.56581	-0.500134	0.66408	-0.3422	-0.458075	-0.434984	-1.39753	1.38003	-0.151682	-0.37756	1.47043	-0.0375803	-0.483286	-0.601118	1.49838	-0.556147	1.79272	-0.652995	-0.673714	-0.351025	-0.143609	0.833816	high
GSM249721	660	Alive	-0.840487	-0.193005	1.01765	-0.56581	0.0761575	-0.0789794	-0.3422	0.68872	-0.434984	1.27698	-0.51305	-0.153648	-0.37756	-0.0844291	-0.638387	0.416213	0.3739	-0.378897	-0.48866	-0.661906	-0.652995	0.200055	-0.351025	-0.673728	-0.557914	low
GSM249932	660	Alive	-0.334163	-0.173671	-0.0816231	-0.316615	-0.658914	-0.517147	-0.3422	-0.413047	-0.434984	-0.433242	-0.51305	-1.03986	-0.37756	-0.224686	-0.396859	2.82641	-0.497433	-0.591038	0.103804	1.10044	-0.652995	0.32654	-0.351025	-0.853023	1.13364	high
GSM249929	660	Dead	-2.13224	-1.14515	-0.641184	1.01739	-0.459573	-0.517147	-0.3422	0.67248	-0.434984	0.557034	0.330731	0.00508438	-0.37756	0.579699	-0.546748	0.0551564	-1.41326	-1.72768	-0.556147	3.09838	-0.652995	2.34909	0.417971	-0.899673	0.268861	high
GSM249919	660	Dead	-0.755413	0.061023	-0.641184	0.359631	-0.658914	-0.517147	-0.3422	-0.0413215	-0.434984	0.131672	-0.320468	-0.41475	-0.37756	0.333349	-0.638387	-1.09235	-0.890321	0.580323	-0.556147	1.25663	-0.652995	3.34622	-0.351025	1.60608	0.608539	high
GSM249761	660	Alive	1.56283	2.25406	-0.641184	-0.56581	1.09928	-0.51163	1.46237	-0.597074	-0.434984	1.51069	-0.51305	2.54159	-0.37756	0.9552	-0.525421	-0.68585	0.20264	-0.478068	0.0679826	-0.661906	-0.652995	0.397323	-0.351025	-0.899673	-0.674444	low
GSM249754	660	Alive	-0.468542	-1.24902	-0.235664	-0.56581	1.47855	1.68607	-0.3422	0.308126	2.54816	-0.9556	-0.51305	1.49785	-0.37756	0.476451	-0.638387	-1.00905	0.188299	-0.332386	0.145616	-0.661906	-0.310984	-0.589064	-0.351025	0.219195	-0.746413	low
GSM249806	690	Dead	2.28706	1.58851	0.488026	-0.56581	-0.382558	-0.115708	-0.3422	0.589833	-0.434984	0.598478	0.509218	0.256004	-0.37756	-0.505708	-0.232057	-1.05844	-0.0691863	1.00714	-0.107261	-0.0315591	-0.652995	0.44891	0.395222	-0.263004	-0.0657994	low
GSM249980	690	Alive	-0.693577	-1.20593	-0.628882	-0.56581	-0.118675	-0.363537	-0.3422	-1.48606	-0.429683	1.48417	-0.51305	0.64946	-0.37756	-0.670624	-0.638387	-0.136779	1.44689	0.343982	-0.556147	1.67168	-0.652995	-0.449883	-0.351025	0.561479	-1.17936	low
GSM249720	690	Alive	0.20263	0.309833	-0.465008	-0.56581	1.88145	-0.517147	-0.3422	2.52872	-0.434984	-0.683794	-0.51305	-0.952631	-0.37756	-0.908531	-0.638387	1.15815	-0.485814	-1.28013	-0.556147	0.196221	-0.228706	-0.673714	-0.351025	-0.537258	0.216176	high
GSM249953	690	Alive	0.836381	-0.527662	-0.641184	-0.56581	-0.0745256	2.56995	-0.3422	1.33653	-0.434984	-0.220936	-0.51305	3.14787	-0.37756	-0.872524	-0.638387	-0.733882	0.633074	-1.00789	0.448411	-0.661906	-0.652995	-0.11684	-0.285191	-0.772331	-0.73637	low
GSM249942	690	Dead	-0.768334	-0.795919	0.399767	-0.56581	-0.658914	-0.517147	-0.3422	0.149875	-0.434984	-0.560881	0.917195	-1.05298	-0.37756	0.0208791	0.0815085	1.42936	0.549815	0.0275126	-0.556147	-0.10088	-0.652995	0.180604	-0.351025	-0.899673	0.0960191	high
GSM249941	690	Alive	-0.628087	0.16637	0.634063	-0.56581	-0.227893	-0.517147	-0.3422	0.367965	-0.434984	0.59384	-0.51305	-0.0234628	2.36279	-0.611445	-0.638387	2.04924	0.366529	-0.925538	-0.556147	-0.661906	-0.550365	-0.673714	-0.351025	-0.387558	0.303574	high
GSM249910	690	Alive	-0.414329	-0.274924	-0.641184	0.648768	-0.57948	-0.517147	-0.3422	0.698419	-0.434984	1.0899	-0.51305	-0.209667	-0.37756	1.33621	-0.384854	-0.620126	-1.01074	0.470218	-0.146541	0.521555	-0.652995	-0.456941	1.35325	0.930493	0.35314	high
GSM249891	690	Alive	-0.552589	-0.573934	-0.641184	-0.403818	-0.0241202	0.131054	-0.3422	1.17007	-0.434984	-1.39753	-0.51305	1.46708	-0.37756	-1.0803	-0.638387	1.12346	0.134287	-0.308709	-0.469008	-0.661906	-0.652995	0.252453	-0.351025	-0.398567	0.396226	high
GSM249890	690	Dead	0.218614	1.14489	-0.641184	-0.56581	0.8648	-0.467901	0.289527	-1.41778	2.36171	-0.19892	-0.51305	-0.343579	1.65648	-0.763043	-0.638387	1.96513	0.418165	0.124714	-0.556147	-0.661906	-0.652995	-0.394994	-0.351025	-0.515791	0.329694	high
GSM249760	690	Alive	-0.306443	-0.678714	0.28261	-0.205545	-0.658914	-0.517147	-0.3422	1.47653	-0.434984	-1.39753	-0.51305	-1.05298	-0.37756	-0.215144	-0.638387	0.862817	-1.57648	-0.879486	1.73319	1.37261	-0.652995	1.8107	-0.351025	1.02126	1.60642	high
GSM249759	690	Alive	-0.98763	1.87847	-0.641184	3.52305	-0.658914	-0.517147	-0.3422	0.641815	-0.434984	-1.39753	-0.479301	0.461943	-0.37756	2.01937	-0.570174	0.268481	-0.926017	-0.547855	-0.556147	-0.455625	-0.652995	1.38297	-0.351025	-0.161461	1.36062	high
GSM249756	690	Alive	-0.745502	-0.787251	-0.641184	2.35465	-0.265812	-0.517147	-0.3422	2.36478	-0.434984	-1.38431	-0.51305	-1.05298	0.26309	0.303911	0.883152	-1.09235	-0.772007	0.477848	0.934439	-0.661906	1.28425	-0.673714	-0.351025	-0.579642	0.150452	high
GSM249971	720	Dead	-0.938675	-0.446397	0.982399	-0.56581	-0.283199	-0.517147	-0.3422	0.413004	3.97416	0.287375	-0.51305	2.06442	-0.37756	-0.424595	-0.17794	-1.056	1.02721	-0.285637	-0.556147	-0.62831	0.353971	-0.673714	-0.351025	0.352901	-0.82707	low
GSM249960	720	Alive	-1.33939	-0.887336	1.78784	-0.56581	-0.658914	-0.517147	2.46946	-0.450196	-0.434984	0.864793	0.827909	1.21242	-0.37756	0.437816	-0.380685	-1.09235	-0.674594	-0.275098	-0.556147	0.393902	-0.652995	2.7696	-0.351025	-0.481911	-0.314815	low
GSM249959	720	Alive	-0.033169	-1.28265	1.1482	-0.56581	0.138836	-0.517147	-0.3422	-0.614555	0.64961	2.12214	-0.113797	0.917278	-0.37756	-0.929196	0.446395	-0.62259	2.24257	-0.782948	-0.295343	-0.0893079	-0.565103	-0.673714	-0.351025	0.00744087	-2.06333	low
GSM249930	720	Alive	-0.923388	-1.10261	-0.641184	0.224905	-0.617742	-0.517147	-0.3422	-1.31461	3.33496	1.20404	-0.51305	1.0737	-0.37756	0.225176	-0.638387	0.0185599	1.11902	-1.03084	-0.556147	1.34698	1.59539	-0.673714	-0.0368403	0.112803	-0.860953	low
GSM249921	720	Dead	0.1923	-0.970874	-0.641184	4.252	-0.658914	-0.517147	-0.3422	-0.535933	-0.434984	2.0143	-0.51305	0.0675895	-0.37756	-1.0803	1.39163	0.738357	-1.44905	-0.697604	-0.556147	-0.0986479	-0.652995	0.888726	0.40923	-0.899673	0.240879	high
GSM249913	720	Alive	0.688808	-1.26511	1.46675	-0.56581	0.494625	0.667372	0.114154	-0.512532	1.7565	0.905771	-0.51305	3.76588	-0.37756	-1.0803	-0.448543	-0.594234	0.294808	-0.745523	0.7192	-0.661906	-0.33063	-0.673714	-0.351025	-0.899673	-1.10566	low
GSM249749	720	Dead	0.129404	-0.318344	-0.641184	2.1269	0.584499	0.349374	-0.3422	-0.257843	-0.434984	-1.10469	2.26433	-0.850007	-0.37756	1.21003	-0.638387	-1.09235	-1.61896	0.382033	1.0157	1.81068	-0.652995	0.38964	-0.351025	-0.249544	0.454974	high
GSM249822	750	Dead	0.710767	-0.622029	-0.105218	-0.284294	-0.658914	-0.403656	0.391508	0.313436	-0.434984	-1.39753	-0.51305	-1.05298	-0.37756	-0.37264	-0.638387	1.44826	-0.446716	-0.365119	0.75857	0.169908	-0.652995	1.32506	-0.351025	1.69177	1.38731	high
GSM249899	750	Alive	-0.763295	-0.588039	0.0813091	-0.469118	-0.658914	-0.517147	-0.3422	1.30432	-0.434984	-0.911836	-0.51305	-0.00932094	-0.37756	0.399366	0.202993	1.49163	0.0257182	-0.745138	-0.556147	-0.661906	-0.652995	0.93956	-0.351025	-0.899673	0.4938	high
GSM249885	750	Alive	-0.417941	0.297053	-0.34396	0.0764773	-0.658914	-0.517147	-0.3422	0.104093	-0.434984	0.0891222	1.77374	-0.84714	2.39077	-1.0803	0.809842	0.55504	0.202598	-0.615227	-0.556147	0.804626	-0.652995	-0.0369094	-0.351025	1.1857	0.531733	high
GSM249831	750	Alive	-0.590784	0.626627	0.00209363	-0.56581	-0.317017	-0.517147	-0.00447258	-1.00312	-0.434984	-0.834667	0.263515	0.574431	-0.37756	0.345911	0.203202	1.35586	0.76818	0.242635	0.464153	-0.661906	0.11327	-0.673714	-0.351025	-0.791389	0.252797	high
GSM249782	750	Dead	-0.836167	1.22799	-0.306112	-0.56581	0.911963	-0.517147	-0.3422	-0.802662	-0.434984	0.0854819	-0.51305	1.82017	-0.37756	0.277513	-0.638387	-0.36117	-0.914459	1.89063	-0.556147	-0.535171	0.551824	-0.673714	-0.351025	-0.409899	0.247503	high
GSM249845	780	Dead	0.175834	1.64135	-0.234336	-0.555541	-0.301773	-0.517147	-0.3422	0.627704	-0.434984	0.308413	-0.51305	1.1708	-0.37756	-0.0521316	-0.638387	-0.572631	-1.1395	0.974365	-0.556147	-0.661906	1.06198	-0.0993429	-0.351025	2.28415	1.22185	high
GSM249927	780	Dead	1.93996	0.414766	-0.641184	1.56782	-0.47249	-0.176233	-0.3422	-0.886863	-0.434984	0.124705	0.282853	1.08645	-0.37756	-0.347399	-0.638387	0.856129	1.3453	-0.169301	0.00135221	-0.661906	-0.390585	-0.673714	-0.351025	-0.899673	-0.427893	low
GSM249894	780	Alive	-1.8244	-1.07715	-0.641184	3.52868	-0.658914	-0.517147	0.191192	1.68128	-0.434984	-1.39753	-0.140967	0.0421481	-0.37756	-0.493167	1.86793	0.259923	-0.507573	-1.583	-0.556147	-0.661906	3.90792	-0.673714	-0.351025	-0.899673	0.39949	high
GSM249763	780	Alive	-0.0740443	-0.873373	0.0435774	-0.56581	-0.447786	-0.517147	-0.3422	1.10011	-0.434984	-1.39753	0.488522	-0.814184	3.27961	-1.03548	-0.638387	-0.279912	-1.50331	1.07274	2.6759	-0.144739	-0.652995	0.303515	-0.351025	1.82062	1.31189	high
GSM249750	780	Dead	1.27972	2.14858	-0.641184	0.303653	-0.658914	-0.517147	-0.3422	-0.598704	1.43717	0.500513	-0.51305	1.39189	-0.37756	-0.172276	-0.638387	-0.755641	0.642153	-0.230705	1.9636	0.642062	1.09001	-0.673714	1.22221	0.0223189	-0.0571103	low
GSM249850	810	Dead	-0.330393	-1.10392	-0.641184	-0.438765	0.395169	-0.517147	-0.3422	0.530964	-0.434984	-0.4529	-0.51305	2.05578	-0.37756	-0.726749	-0.638387	-0.553334	-0.848178	-1.00112	7.60533	-0.661906	-0.135526	0.47914	-0.351025	-0.126171	0.00644106	low
GSM249848	810	Dead	2.72406	2.39984	-0.641184	-0.56581	0.62574	0.764225	0.772573	0.993798	-0.434984	-0.117355	-0.51305	0.767145	-0.37756	0.340398	0.280939	-1.09235	0.084875	0.366318	-0.222296	-0.0488972	-0.401574	-0.673714	-0.351025	-0.899673	-0.216696	low
GSM249767	810	Dead	0.829112	0.405251	0.238528	-0.56581	-0.240804	3.24139	-0.3422	0.148351	-0.434984	2.51121	-0.51305	-0.20114	-0.37756	-0.3275	0.693868	-0.802428	1.21983	-0.949511	-0.49053	-0.661906	0.767815	-0.673714	0.445928	-0.899673	-1.4727	low
GSM249755	810	Alive	-0.446004	1.15723	-0.559478	-0.510986	-0.52868	1.52203	-0.3422	-0.530058	-0.434984	-0.134092	-0.51305	-0.1451	-0.37756	1.0666	-0.638387	0.766618	0.0101084	0.447206	-0.0135772	-0.661906	-0.652995	0.683998	-0.351025	-0.546368	0.499288	high
GSM249744	810	Dead	0.0253765	-0.876615	-0.641184	1.5713	-0.658914	-0.517147	3.11743	-0.769278	-0.434984	0.10907	-0.51305	-1.05298	-0.37756	3.32922	2.54818	0.395308	-1.09412	-0.215169	-0.556147	-0.661906	1.271	-0.673714	-0.351025	-0.899673	0.421101	high
GSM249968	840	Alive	-0.420606	-1.30142	-0.3942	-0.56581	-0.527153	1.33232	-0.3422	0.46915	2.27483	-0.499598	-0.51305	2.13548	-0.37756	-1.0803	1.38299	0.0305856	0.401522	-0.890544	-0.400733	-0.661906	-0.652995	0.15366	-0.189141	0.0575079	-0.188506	low
GSM249863	840	Dead	1.70139	0.91276	-0.129023	-0.56581	-0.422025	-0.517147	-0.3422	0.701035	-0.434984	-1.06089	-0.51305	-0.877702	0.94248	-1.0803	-0.638387	1.39037	-0.671515	1.006	-0.206881	-0.661906	0.0815098	-0.561083	-0.351025	1.49337	1.60676	high
GSM249785	840	Alive	-0.720772	-0.937699	0.811292	-0.56581	-0.582437	-0.517147	-0.3422	0.169371	-0.434984	-0.427453	0.0384278	-1.05298	-0.37756	-0.892964	-0.638387	1.62025	0.497748	0.197388	-0.0723091	-0.661906	-0.652995	0.3208	-0.351025	0.178682	0.337873	high
GSM249768	840	Alive	0.110926	0.64994	-0.0344553	-0.56581	0.0992149	-0.517147	-0.3422	0.126899	-0.434984	0.291149	-0.51305	-1.05298	-0.37756	-0.0526448	-0.26917	-0.69997	1.01322	0.472044	-0.556147	0.424215	0.205398	-0.673714	0.964297	2.3467	-0.151973	low
GSM249881	870	Alive	-0.351915	0.416237	-0.322942	-0.56581	-0.638276	-0.517147	-0.3422	-0.850479	-0.434984	-0.290694	-0.51305	-0.169817	-0.37756	-1.019	-0.638387	2.6679	-0.00570299	0.151679	-0.473543	-0.226205	-0.186314	-0.0883635	-0.351025	0.574859	1.23931	high
GSM249961	870	Alive	-0.101082	-0.854835	-0.641184	0.0958456	-0.475602	-0.278969	-0.3422	-0.914373	-0.434984	-0.375385	-0.51305	0.145726	-0.37756	-1.0803	-0.638387	0.520924	-1.23258	-0.0392283	2.07161	-0.540425	-0.652995	2.12098	-0.351025	5.16306	1.93039	high
GSM249935	870	Alive	-0.755245	0.631988	-0.0723445	-0.56581	4.4941	0.632982	-0.3422	-1.48606	-0.434984	1.19855	0.417032	-0.388074	-0.37756	-0.427759	-0.477979	0.0242507	0.899327	-1.07157	-0.0705504	-0.661906	-0.628363	-0.628815	-0.0163007	-0.289644	-1.76991	low
GSM249897	870	Alive	0.291937	-0.835896	1.21879	-0.56581	0.46042	-0.517147	1.94938	-0.745033	-0.434984	0.486439	-0.51305	0.666434	2.84252	-1.0803	-0.638387	-1.09235	-0.342182	0.89029	1.00521	0.432305	-0.593817	0.0962011	-0.166363	0.0318207	-0.5472	low
GSM249889	870	Alive	0.650455	-0.478046	-0.23519	-0.56581	0.0402047	-0.517147	-0.00598103	0.755461	-0.434984	0.234344	0.0444168	1.02744	-0.37756	-0.272234	1.30195	0.999093	0.395123	-1.24758	-0.556147	-0.661906	0.530467	-0.673714	-0.351025	-0.899673	-0.25137	low
GSM249888	870	Dead	0.514588	0.605625	-0.377422	-0.257228	-0.658914	-0.517147	-0.3422	0.378991	-0.434984	-1.17046	0.350574	-1.05298	2.6809	-1.0125	-0.638387	1.64883	0.0869571	0.505358	1.54568	-0.661906	-0.652995	-0.237794	-0.351025	-0.899673	0.809171	high
GSM249781	870	Alive	-0.461798	0.0708521	-0.641184	0.442452	-0.658914	-0.517147	0.572858	-0.471813	-0.434984	-0.911591	-0.51305	-0.490005	-0.37756	0.323424	1.26016	0.739099	-0.412329	1.24714	0.319013	-0.443919	-0.652995	-0.0950049	-0.351025	-0.557573	0.68967	high
GSM249764	870	Alive	-0.371585	1.35205	0.501486	-0.56581	0.996716	-0.517147	-0.3422	-0.947255	-0.434984	0.235968	0.0642366	1.00693	-0.37756	0.02599	-0.123663	0.413877	1.00834	-0.0154155	-0.556147	-0.661906	-0.652995	-0.292455	-0.351025	-0.24505	-0.456877	low
GSM249918	900	Alive	-0.210405	-1.07491	-0.641184	2.90079	-0.317638	-0.517147	-0.3422	-0.478883	0.237231	0.481889	-0.51305	-0.405104	-0.37756	-0.909719	-0.638387	0.811412	-0.813585	0.416473	-0.556147	-0.661906	-0.652995	0.60241	-0.351025	0.887331	0.590885	high
GSM249916	900	Alive	-0.653602	-1.28704	2.13715	-0.56581	0.676751	-0.339851	-0.3422	-0.488705	-0.434984	1.46659	-0.51305	-0.290397	-0.37756	0.718687	1.7873	-1.09235	-0.344893	0.172139	-0.556147	0.0509701	-0.652995	0.0544053	1.05865	0.569564	-0.797315	low
GSM249915	900	Alive	-0.28617	1.47985	1.09322	-0.56581	0.168463	0.209324	-0.3422	-1.18009	-0.434984	-0.574428	4.60716	0.560112	-0.37756	-1.0803	-0.542711	0.707551	0.0469184	-0.0344908	-0.546374	-0.0819834	-0.652995	-0.0785356	-0.351025	0.150596	0.608379	high
GSM249895	900	Alive	2.26243	2.16884	-0.641184	1.30301	-0.658914	-0.517147	-0.3422	0.284398	-0.434984	-0.413941	0.271172	-1.05298	-0.37756	1.99014	2.47582	-1.09235	-0.67832	1.45501	-0.328192	-0.661906	1.60053	-0.673714	-0.351025	-0.899673	0.500446	high
GSM249717	900	Alive	1.57323	0.295951	-0.641184	-0.56581	-0.0861126	-0.517147	-0.3422	1.71392	-0.434984	-0.895513	-0.51305	2.28259	-0.37756	1.45962	-0.638387	-1.09235	-0.872354	-0.244723	0.23424	-0.661906	-0.652995	0.942131	1.29078	1.43883	0.702978	high
GSM249991	930	Alive	-0.389713	-0.752262	-0.641184	-0.406117	-0.229828	-0.517147	-0.3422	0.305398	-0.434984	0.634562	-0.398427	-0.844468	-0.37756	4.61655	1.41682	0.804715	-1.61896	-2.16686	0.266888	-0.661906	-0.652995	1.92114	8.07735	-0.899673	0.597834	high
GSM249972	930	Alive	-0.15824	-0.651587	-0.409604	-0.421631	-0.658914	-0.517147	-0.3422	-0.432267	-0.434984	-0.194125	-0.210827	-1.04204	-0.37756	0.674721	-0.597085	-1.09235	0.911109	1.92606	-0.556147	0.698999	2.63591	-0.673714	-0.351025	-0.221554	-0.74383	low
GSM249962	930	Alive	2.30236	-0.362815	-0.641184	0.858049	0.440327	-0.517147	-0.3422	-0.93328	-0.434984	3.10494	-0.51305	-0.820182	-0.37756	0.287189	-0.00551179	-0.594523	-0.98768	-1.20103	-0.556147	3.00755	-0.307028	-0.673714	-0.351025	4.17268	0.326814	high
GSM249944	930	Alive	-0.50223	-0.0763055	-0.641184	1.47503	-0.658914	-0.517147	-0.3422	-0.0057613	-0.434984	2.06838	-0.51305	0.803785	-0.37756	0.316551	-0.638387	-0.715858	-1.20286	0.259916	-0.556147	0.617199	-0.652995	0.990565	-0.351025	0.647269	0.190785	high
GSM249799	930	Alive	-0.456462	-0.990229	0.631025	-0.56581	-0.524814	-0.517147	2.56713	-0.908341	-0.434984	-1.10422	2.44705	-0.00308056	-0.37756	1.72921	-0.638387	2.05211	-0.191655	-0.627409	-0.556147	-0.661906	-0.168121	-0.673714	-0.351025	-0.646277	0.754491	high
GSM249926	960	Alive	-0.411595	-1.08404	-0.641184	0.764233	-0.0429212	-0.517147	-0.3422	1.83773	-0.434984	0.88477	2.74274	-1.05298	-0.37756	0.313606	-0.638387	0.676762	-1.48397	-1.67486	-0.556147	-0.661906	4.69794	-0.673714	-0.351025	-0.899673	0.322672	high
GSM249830	960	Alive	0.284364	0.0160796	-0.641184	0.0238908	-0.261917	-0.517147	-0.278134	-1.37831	-0.434984	0.0486983	-0.51305	0.731121	-0.37756	-0.780729	-0.638387	1.69941	0.105713	0.262073	-0.556147	-0.661906	-0.652995	1.5755	-0.351025	0.0548031	0.527575	high
GSM249762	960	Alive	-0.551845	-0.221397	-0.641184	-0.56581	-0.19129	-0.517147	-0.3422	0.7783	-0.434984	-0.591907	0.329647	-0.172514	-0.37756	0.359571	0.0342716	-0.29191	0.48424	0.791594	1.02349	-0.661906	-0.0442441	-0.673714	-0.351025	-0.231948	-0.236197	low
GSM249737	960	Dead	0.650027	1.58862	1.72655	-0.56581	-0.00764148	-0.517147	-0.3422	1.13108	1.21623	-0.389136	-0.51305	1.64072	-0.37756	-1.0803	0.533838	-0.774829	-0.00742088	0.141968	-0.365128	-0.661906	-0.0717073	-0.248301	-0.351025	0.136057	0.210255	high
GSM249852	990	Dead	-0.532973	-0.116011	-0.0528829	-0.529261	-0.658914	-0.0507608	-0.3422	0.0466553	0.520791	0.0996179	-0.51305	-0.62013	-0.37756	1.6294	0.664634	-0.0624609	-0.264093	-0.562629	-0.556147	1.93555	-0.652995	0.298932	1.34614	0.117849	0.255208	high
GSM249846	990	Dead	-0.284342	1.51807	2.74114	-0.56581	-0.408674	-0.517147	2.76513	-1.34468	-0.434984	-1.39753	2.92712	1.16395	-0.37756	-1.0803	-0.0353924	1.47251	-1.14859	-0.886313	-0.556147	1.20295	-0.652995	0.973944	-0.351025	-0.899673	1.53385	high
GSM249992	990	Alive	-0.501477	1.33213	1.88526	-0.56581	-0.592463	-0.517147	-0.149996	-0.790404	2.21084	1.41913	-0.51305	1.51365	-0.37756	0.253388	1.50928	-1.09235	0.467024	0.0510898	-0.556147	-0.661906	-0.6354	-0.221472	-0.351025	1.55784	-0.12568	low
GSM249788	990	Alive	-0.835832	-0.833815	0.583805	-0.56581	-0.41426	-0.517147	-0.3422	1.02637	-0.434984	-0.0777307	0.375797	-0.585688	-0.37756	0.777196	0.631848	-1.09235	-0.873882	1.53741	-0.556147	0.845377	-0.570994	-0.673714	-0.351025	-0.111058	0.0307444	low
GSM249780	990	Alive	-0.00675136	0.22183	-0.641184	1.52795	-0.518886	-0.517147	-0.3422	1.84529	-0.434984	-1.17407	-0.245422	1.7902	-0.37756	-1.0803	-0.314994	-0.901245	-1.32558	-1.03201	3.00466	0.0788223	-0.652995	1.33796	-0.351025	1.81648	1.22291	high
GSM249905	1020	Dead	-1.58091	-1.32902	-0.641184	-0.0960729	-0.658914	-0.517147	-0.3422	0.758396	-0.434984	1.56973	-0.51305	-0.633942	-0.37756	0.605045	1.41826	-1.09235	-1.11893	0.60829	-0.556147	0.213436	-0.652995	1.5753	1.38297	0.0352597	-0.233783	low
GSM249967	1020	Alive	-0.652668	-0.914723	-0.641184	-0.195556	-0.521454	-0.517147	-0.3422	-0.158279	-0.408482	0.425489	-0.51305	-0.535088	-0.37756	0.342786	-0.416609	-0.38547	-0.794777	1.18475	-0.556147	2.65246	0.574865	-0.673714	-0.351025	-0.255111	0.0672318	high
GSM249963	1020	Alive	1.36545	-0.449869	-0.641184	0.0441044	-0.226376	-0.517147	1.53636	-0.471468	-0.434984	0.132658	-0.51305	1.41483	-0.37756	-0.119253	-0.0486325	-0.360209	1.39161	0.0275384	0.239165	-0.661906	0.967863	-0.673714	-0.342796	-0.446364	-0.952044	low
GSM249802	1020	Dead	1.01752	-0.985364	0.774921	-0.56581	-0.0847332	-0.517147	-0.3422	1.39562	-0.434984	-0.763673	-0.51305	0.665644	-0.37756	0.337724	-0.0635048	-0.90305	-0.435171	-0.504496	-0.556147	0.541382	-0.652995	2.33505	0.545314	0.27809	0.00325375	low
GSM249789	1020	Alive	-1.09929	-0.490479	-0.491828	-0.460418	-0.0789534	-0.459566	-0.3422	-0.474954	-0.434984	-0.115298	-0.51305	0.124157	-0.37756	-0.499153	-0.638387	2.52348	-0.182784	-0.893311	-0.556147	-0.432837	-0.652995	1.38784	0.80212	-0.345279	0.718809	high
GSM249981	1050	Alive	-0.197092	-1.17315	-0.641184	0.0881855	-0.184878	0.121581	-0.131346	0.401067	5.06969	0.20253	-0.51305	0.426953	4.25063	-1.0803	-0.312668	-0.0854418	-0.00468236	-0.476903	0.19775	-0.661906	-0.652995	0.34702	-0.351025	-0.899673	-0.456259	low
GSM249969	1050	Dead	1.33029	0.100457	-0.641184	-0.56581	-0.2768	0.440815	-0.3422	-0.309198	1.25844	0.721301	-0.51305	-0.260817	1.54896	-1.0803	0.497307	-0.342551	1.93159	-0.565141	-0.480926	0.696436	0.154136	-0.673714	-0.351025	0.672431	-0.977916	low
GSM249938	1050	Alive	-1.52826	-0.87082	-0.079129	0.499568	-0.658914	3.62189	-0.3422	-0.0366978	-0.434984	-0.346965	-0.51305	2.07044	-0.37756	0.48358	-0.016275	-1.09235	0.167414	-0.0518717	0.294418	-0.661906	-0.160124	-0.673714	0.167501	-0.0267776	-0.345262	low
GSM249896	1050	Alive	1.37609	2.63772	0.115972	-0.56581	0.516962	-0.247038	-0.3422	0.722786	0.896013	-0.706348	-0.51305	0.185244	-0.37756	-1.0803	-0.638387	0.543134	0.980488	-0.284275	1.40861	-0.661906	-0.652995	-0.604216	-0.351025	-0.687041	0.092115	high
GSM249861	1050	Alive	-0.734298	-1.13203	3.09198	-0.56581	-0.658914	-0.517147	-0.3422	1.3694	-0.434984	-1.12056	5.06015	-1.05298	-0.37756	-0.186665	-0.638387	1.28748	-0.463065	-2.16686	0.250265	-0.363735	2.87239	-0.673714	-0.351025	-0.440027	0.712391	high
GSM249857	1050	Alive	1.14362	-0.367722	0.0672007	-0.56581	-0.52079	-0.231408	-0.243989	0.543494	0.0673392	0.249676	-0.51305	3.63091	-0.37756	-1.0803	-0.638387	-0.652928	0.35531	0.357661	-0.556147	-0.459697	0.497794	-0.673714	-0.351025	-0.351882	-0.448167	low
GSM249835	1050	Dead	-1.23623	0.545854	-0.4805	-0.56581	2.85101	-0.517147	0.75808	-1.03122	2.55958	-0.49399	-0.51305	0.00278653	0.898428	-0.277505	-0.638387	0.555206	0.407038	-0.356358	-0.49759	-0.220053	-0.362796	-0.673714	-0.351025	-0.616588	-0.658499	low
GSM249828	1050	Alive	-0.180293	-0.332171	-0.641184	0.74598	1.64242	0.250215	-0.3422	-1.1928	-0.434984	1.78713	-0.51305	-1.05298	-0.37756	-0.298125	0.00244925	0.321932	1.39816	-0.295694	-0.556147	-0.661906	-0.109218	-0.673714	0.583591	-0.899673	-1.67453	low
GSM249766	1050	Dead	-0.84333	-0.906026	0.269965	-0.157596	-0.658914	-0.474685	-0.3422	-0.10521	-0.434984	0.796094	-0.51305	-1.05298	-0.37756	0.986528	0.54811	-0.742407	-1.19231	0.152354	-0.556147	3.02667	-0.652995	0.897868	-0.351025	1.24134	0.435025	high
GSM249736	1050	Dead	1.07064	-0.471824	0.68449	-0.56581	-0.14866	-0.517147	-0.3422	0.63518	-0.434984	-1.1387	0.976811	-0.833988	3.26257	0.714289	-0.638387	-0.687812	-0.51064	0.632089	-0.556147	0.591494	3.74615	-0.673714	-0.351025	-0.899673	0.0506441	low
GSM249728	1080	Alive	0.296234	0.0728917	-0.0170938	-0.56581	-0.495628	0.153824	-0.3422	-0.473197	1.27062	1.64023	-0.51305	0.80078	-0.210105	-1.0803	-0.638387	-0.295066	2.03472	-0.74229	0.339078	0.712525	0.568985	-0.673714	-0.351025	-0.806532	-1.50174	low
GSM249976	1080	Alive	0.355326	-1.10245	-0.641184	-0.516017	0.887222	0.541675	-0.3422	0.315448	1.82732	-0.543284	-0.51305	-0.0159844	0.662218	-1.03855	-0.638387	0.356478	1.09475	-1.06693	-0.327081	1.29	-0.23143	-0.673714	-0.351025	-0.581928	-0.874849	low
GSM249934	1080	Alive	-0.266158	-0.777741	4.67995	-0.56581	0.973865	-0.331247	-0.3422	-0.790733	-0.434984	-0.581445	-0.0308318	-0.82215	-0.37756	-1.0803	-0.638387	1.41219	-0.512254	0.181111	-0.556147	-0.597378	-0.652995	-0.0655598	-0.351025	0.527109	0.525343	high
GSM249917	1080	Alive	-0.132865	0.92272	-0.641184	1.06741	-0.658914	-0.517147	-0.3422	-0.016705	-0.434984	-0.670142	-0.51305	-1.05298	-0.37756	-0.699607	0.406315	-0.412004	-0.751311	0.258223	4.22969	-0.661906	-0.652995	1.29831	-0.351025	3.16869	1.44506	high
GSM249730	1080	Alive	-0.870845	-0.387521	-0.641184	-0.56581	-0.567862	-0.122662	-0.3422	-1.00681	-0.434984	2.177	-0.51305	-0.231913	-0.37756	0.0738825	1.82436	-0.895535	-1.61896	1.94375	-0.556147	1.86008	-0.652995	0.0485475	-0.351025	-0.499837	-0.0215797	low
GSM249993	1110	Alive	-1.36182	-0.713941	-0.641184	1.5121	0.38842	1.23487	-0.3422	1.56857	-0.434984	0.553211	-0.51305	-1.04642	-0.37756	0.265566	0.180201	-0.871318	0.49372	-0.788926	-0.254492	-0.661906	-0.652995	0.0492153	-0.0178252	-0.0367961	-0.878545	low
GSM249939	1110	Alive	-0.235632	-0.441251	2.45478	-0.56581	-0.189232	-0.381854	-0.3422	0.3507	1.63913	0.335639	-0.51305	0.124657	-0.37756	-0.975265	0.661359	-1.09235	2.35703	-0.223449	-0.549632	-0.661906	-0.652995	-0.370324	0.519681	0.255124	-1.54466	low
GSM249920	1110	Dead	-1.10147	0.341287	-0.641184	1.04096	-0.402102	-0.517147	-0.3422	-0.0360908	-0.434984	0.166171	0.791407	-0.437667	-0.37756	0.292504	0.458053	0.346952	0.369459	0.157719	0.846965	-0.661906	-0.649476	-0.673714	-0.351025	-0.220522	0.00509924	low
GSM249866	1110	Dead	-1.16524	-1.09414	-0.641184	1.58084	-0.126343	-0.517147	0.351965	0.526666	-0.434984	-1.19874	2.52024	-0.63116	-0.37756	1.23824	0.409431	-0.386247	-1.30018	-0.635467	-0.556147	2.64328	0.00886425	-0.673714	-0.114628	-0.03298	0.602423	high
GSM249714	1110	Alive	0.288551	-0.506646	-0.543709	-0.56581	1.67355	-0.517147	-0.3422	-0.644272	-0.434984	0.909259	0.969618	0.402304	-0.37756	-0.479996	-0.638387	-0.422432	1.70407	-0.21886	-0.0013222	-0.661906	0.18906	-0.673714	-0.351025	-0.0517578	-1.70196	low
GSM249840	1140	Dead	0.504543	0.637973	0.394719	-0.56581	1.46219	1.20222	-0.3422	-1.29119	0.00361459	0.742045	-0.51305	0.655035	-0.37756	0.527488	-0.638387	-0.172394	0.324108	0.479262	-0.556147	-0.661906	-0.143659	-0.673714	-0.351025	-0.299026	-0.684941	low
GSM249827	1140	Dead	1.85747	-0.0691312	-0.641184	0.722074	2.02515	-0.517147	-0.3422	-0.920996	-0.340906	2.70634	-0.131333	0.0992997	-0.37756	-0.61671	-0.638387	-0.0882779	1.7437	-1.50202	-0.556147	-0.337102	0.932937	-0.673714	-0.351025	-0.336379	-2.09747	low
GSM249875	1140	Dead	-1.03308	-0.448628	-0.641184	0.191413	-0.658914	-0.517147	-0.3422	1.19282	-0.434984	0.474112	-0.51305	-1.05298	0.82545	-0.0298471	0.190416	1.57643	-0.376764	-1.76469	2.93611	-0.392262	-0.214693	0.0241129	-0.351025	-0.28463	0.560883	high
GSM249765	1140	Alive	-0.240792	-0.778834	-0.18732	-0.56581	-0.518182	1.16031	-0.3422	-0.4302	-0.434984	0.183819	0.525955	1.12469	-0.37756	-0.212804	-0.638387	-1.02666	1.05517	1.4143	-0.556147	-0.661906	0.468493	-0.673714	-0.351025	-0.276007	-0.954256	low
GSM249727	1170	Alive	0.783652	-0.478046	-0.641184	0.455063	-0.467931	-0.517147	-0.3422	1.65118	-0.434984	-1.00986	-0.51305	-1.05298	-0.37756	-0.174691	2.22579	-1.00953	-1.58179	0.119274	3.48979	-0.149035	2.39847	-0.103673	-0.351025	0.375562	0.808479	high
GSM249928	1200	Alive	-0.959726	-0.143869	0.108363	-0.56581	1.20659	-0.207425	-0.3422	-0.603115	-0.434984	0.909761	-0.51305	-0.14398	-0.37756	-0.304174	-0.638387	0.796566	0.537843	-0.0176121	0.566881	-0.661906	-0.652995	-0.445484	-0.351025	-0.668158	-0.711234	low
GSM249804	1200	Dead	-0.520308	-0.685291	-0.161884	1.46041	-0.612326	-0.517147	-0.3422	-0.293359	-0.434984	0.957231	-0.51305	-1.05298	-0.37756	0.661235	2.72299	0.477147	-0.823117	-2.16686	3.42741	-0.661906	-0.652995	2.3699	4.02879	-0.899673	0.144404	high
GSM249775	1200	Dead	-0.796312	-0.835595	1.07784	-0.56581	3.74343	-0.517147	0.00113132	-0.778172	-0.434984	1.39531	-0.200752	0.137077	-0.37756	-1.0803	-0.295339	0.0849251	-0.0811844	-0.873944	-0.149307	-0.661906	-0.652995	0.617037	-0.351025	-0.899673	-1.55657	low
GSM249987	1230	Alive	-0.7233	-0.244703	-0.278816	-0.56581	1.1536	2.10085	-0.3422	-1.48606	0.892822	0.851106	-0.51305	-1.02503	-0.156856	-0.734786	-0.187351	0.138384	0.748887	1.018	-0.40061	-0.661906	-0.621325	-0.673714	-0.334567	-0.467844	-0.961459	low
GSM249973	1230	Alive	-1.00486	-1.05996	-0.641184	-0.0853848	-0.613543	-0.517147	-0.3422	-0.443706	-0.067985	0.58605	-0.51305	-0.31947	-0.0833695	-0.72685	0.205368	-0.271258	0.846475	0.308255	-0.556147	2.19232	0.313943	-0.673714	-0.351025	0.324569	-0.618143	low
GSM249936	1230	Alive	0.0878371	-0.858684	-0.641184	-0.56581	0.307663	-0.517147	-0.3422	0.470269	1.20683	0.30391	-0.51305	0.837998	-0.37756	-0.117988	-0.522816	-1.09235	1.5352	0.087506	-0.498302	-0.661906	1.6869	-0.673714	-0.351025	0.387897	-1.31317	low
GSM249898	1230	Alive	0.123585	-0.648296	-0.641184	0.386493	-0.506941	-0.517147	-0.3422	0.110524	-0.434984	1.57477	-0.51305	-1.05298	-0.37756	1.9796	0.202699	-1.09235	-0.533042	0.958146	-0.556147	1.09357	-0.652995	-0.0193092	0.307107	-0.033242	-0.438949	low
GSM249862	1230	Dead	-0.894951	0.102485	-0.616581	-0.424699	-0.639807	-0.517147	-0.3422	-0.444889	-0.00863732	0.782551	-0.51305	0.400395	-0.37756	0.836431	-0.638387	-0.189628	2.11472	-0.246589	-0.33422	-0.372711	-0.652995	1.27051	-0.351025	-0.430745	-1.1874	low
GSM249833	1230	Alive	-0.311573	-0.585535	-0.641184	0.402146	-0.658914	0.97928	-0.3422	-1.39507	-0.0747673	0.233205	1.57505	-0.470552	-0.37756	-0.485326	-0.417532	-0.61131	-0.0676712	0.325696	-0.556147	2.78485	1.26385	-0.673714	-0.351025	1.20038	0.107833	high
GSM249794	1260	Alive	-1.15126	-0.606175	-0.641184	0.926042	-0.464153	-0.517147	-0.123116	-0.961672	-0.434984	0.412228	-0.331818	0.00148098	-0.37756	-0.893966	-0.638387	2.50893	-1.08345	-1.23213	-0.556147	0.819221	-0.652995	2.45413	-0.351025	-0.488236	1.07615	high
GSM249774	1260	Alive	-0.791077	-1.24983	-0.641184	-0.56581	-0.27651	-0.517147	-0.3422	1.06336	-0.434984	-0.02924	-0.51305	-1.05298	-0.37756	0.505621	-0.638387	-0.196061	0.923944	1.07256	0.106086	-0.661906	-0.652995	-0.601951	-0.351025	0.0730489	-0.669594	low
GSM249723	1260	Alive	0.0714165	-0.159863	-0.641184	2.00487	-0.159594	-0.517147	-0.3422	-1.06974	-0.434984	1.00881	0.267443	-0.107867	-0.37756	1.68367	-0.638387	0.380891	0.631976	-0.840692	-0.267497	-0.661906	2.19122	-0.673714	-0.351025	0.23795	-0.367153	low
GSM249739	1260	Dead	-0.407984	0.691808	0.503392	-0.56581	0.669118	-0.517147	-0.3422	0.0695424	-0.434984	0.0633062	-0.51305	-0.426382	0.631383	2.3992	-0.638387	-0.261112	1.11086	0.0512918	-0.556147	-0.661906	-0.00397541	-0.430286	-0.351025	-0.658741	-0.811055	low
GSM249997	1290	Dead	1.33568	1.19896	1.09581	-0.56581	-0.48353	-0.517147	-0.3422	1.64514	-0.434984	-1.39532	1.77778	-0.705875	-0.37756	1.65557	1.64408	-1.09235	-1.08929	0.378983	0.837765	-0.661906	-0.652995	0.587638	3.17779	-0.899673	0.689718	high
GSM249990	1290	Alive	1.78591	0.684994	-0.641184	-0.56581	1.56066	3.0731	-0.3422	-1.0999	0.78636	-0.2676	-0.51305	0.783189	-0.37756	-0.892358	-0.638387	0.941009	-0.00741397	-0.304986	-0.315713	-0.661906	-0.175641	-0.673714	0.0720286	-0.730032	-0.0662902	low
GSM249871	1290	Alive	-0.212608	1.1122	-0.641184	3.36079	-0.658914	-0.517147	-0.3422	1.11961	-0.434984	-0.407999	1.00901	0.193236	-0.37756	-0.0193121	1.85362	-0.800396	-1.30718	-1.06133	-0.556147	1.86378	-0.652995	-0.262882	-0.351025	0.896453	1.07863	high
GSM249865	1290	Alive	1.13634	0.697416	-0.641184	-0.202859	-0.495256	-0.427792	-0.3422	1.12779	-0.434984	-1.39753	1.50572	-1.05298	2.38095	-1.0803	0.101989	2.30796	-0.697029	-0.958223	-0.556147	-0.661906	-0.652995	1.71486	-0.351025	-0.899673	1.42073	high
GSM249770	1290	Dead	-0.866709	-1.02406	-0.0873235	-0.56581	0.945137	1.62273	-0.3422	-1.14051	-0.434984	0.771464	-0.51305	1.36682	-0.37756	0.0215378	-0.638387	-1.02177	0.665682	1.1452	-0.405278	-0.661906	-0.114296	-0.673714	-0.351025	-0.314915	-1.32053	low
GSM249906	1320	Dead	0.470528	0.243183	-0.641184	-0.193393	-0.573687	-0.517147	4.14533	-1.44004	-0.00396532	0.992679	-0.233035	0.220583	1.82956	-1.0803	-0.638387	1.16663	3.1995	-1.40371	-0.21976	-0.661906	-0.0743755	-0.673714	-0.351025	-0.889583	-1.44973	low
GSM249815	1320	Dead	0.475125	0.0680203	-0.0191824	-0.435129	-0.658914	-0.517147	-0.3422	1.78058	-0.434984	-1.16638	-0.04207	-0.546146	-0.37756	-0.755576	-0.638387	-0.117383	-1.15736	2.2632	-0.556147	-0.661906	-0.652995	0.727436	-0.202991	-0.899673	0.780563	high
GSM249725	1320	Alive	-0.343933	-0.0838739	-0.641184	0.0808462	1.32213	1.03532	-0.3422	0.490534	0.113438	-1.1539	-0.51305	-1.05298	-0.37756	-0.731223	-0.21276	-0.615597	-0.221181	0.82865	-0.516574	-0.141504	-0.652995	-0.479327	-0.351025	2.53832	0.400218	high
GSM249975	1320	Alive	1.65306	-0.299958	-0.641184	2.52849	-0.469671	-0.517147	-0.3422	-0.218896	-0.434984	0.412041	-0.51305	-1.05298	-0.37756	0.510668	0.921931	-1.09235	-0.213602	1.39387	-0.556147	-0.661906	-0.652995	1.13104	0.931274	-0.300671	-0.326531	low
GSM249793	1320	Alive	0.365191	-0.72587	-0.344725	0.103317	-0.658914	-0.110731	-0.3422	-0.233789	-0.434984	3.74911	-0.51305	-0.645738	-0.37756	1.62582	-0.638387	-1.09235	1.23721	-0.0372466	1.38054	-0.661906	0.202875	-0.673714	-0.351025	-0.690522	-1.92859	low
GSM249776	1320	Alive	-0.483173	-0.872006	-0.641184	-0.56581	0.224948	0.0968738	0.211046	-1.12656	0.0176283	-0.027217	-0.425797	0.509395	-0.37756	-0.649677	-0.340082	0.48688	0.0351874	0.281309	3.27432	-0.661906	-0.652995	0.721785	-0.351025	-0.693713	-0.248173	low
GSM249731	1320	Alive	-0.893572	-0.663738	-0.641184	-0.56581	0.315583	-0.517147	-0.3422	-0.145918	-0.434984	0.738613	0.697223	0.366291	-0.37756	-0.0739363	-0.638387	0.0272625	2.07621	-0.703068	1.34583	-0.661906	0.393708	-0.673714	-0.351025	-0.899673	-1.58861	low
GSM249843	1350	Dead	2.06015	1.90723	-0.641184	-0.56581	-0.285854	1.23574	-0.3422	-0.331009	3.10071	-0.907623	0.132358	-1.05298	2.60628	-1.0803	-0.638387	0.729536	1.78478	0.0915075	-0.556147	-0.661906	-0.448414	-0.673714	-0.351025	-0.0415859	-0.00316495	low
GSM249900	1350	Alive	-0.324268	-0.964044	-0.202657	-0.563243	-0.562374	-0.517147	-0.3422	2.77918	-0.434984	-1.39753	-0.51305	-0.527167	-0.37756	-0.39121	0.17061	-0.820038	-1.50944	-0.148506	2.19673	0.871162	-0.652995	1.30712	-0.351025	1.01542	0.986223	high
GSM249874	1350	Alive	-0.168643	-0.233264	-0.641184	-0.56581	0.321859	1.62092	-0.3422	-0.903732	3.70754	0.0779355	-0.51305	2.49838	-0.37756	-1.0803	-0.638387	0.840469	-0.674606	-0.10908	-0.349848	-0.354015	-0.394011	-0.673714	-0.221017	-0.830759	0.254888	high
GSM249792	1350	Alive	0.0886858	-0.90031	-0.559868	-0.56581	0.422912	2.21149	-0.3422	-1.48606	0.596464	1.30431	-0.51305	0.844303	-0.37756	0.00956968	-0.638387	-0.238622	1.01939	-1.01937	-0.556147	1.62748	0.430357	-0.673714	-0.351025	0.171575	-1.11912	low
GSM249808	1380	Alive	-0.394397	-0.413181	-0.641184	0.628523	-0.658914	-0.517147	1.30609	0.792825	-0.434984	-0.838427	-0.51305	-1.05298	-0.37756	0.360311	-0.579369	-1.09235	-0.486007	1.82927	-0.556147	0.78014	-0.652995	-0.135792	0.955961	0.582987	0.313626	high
GSM249797	1380	Alive	0.405177	2.13266	2.75521	-0.494682	-0.658914	-0.517147	-0.3422	1.95781	0.527213	-1.39753	3.67146	0.798178	0.720122	-0.711694	-0.329449	-0.160711	-0.826238	-1.0752	-0.556147	-0.661906	0.0245371	-0.0100048	-0.351025	1.39879	1.57707	high
GSM249771	1380	Dead	0.131776	2.00926	1.66394	-0.459173	-0.278431	-0.517147	-0.3422	1.24202	-0.31638	-0.361863	-0.51305	1.47209	-0.37756	-0.223519	-0.638387	-1.08851	0.814606	0.301529	-0.0637213	-0.661906	0.850561	-0.673714	-0.351025	-0.142114	-0.202286	low
GSM249726	1380	Alive	0.707861	-0.0110091	2.3073	-0.56581	1.16642	2.37674	-0.3422	1.00626	-0.434984	0.596661	-0.51305	-0.554394	-0.37756	-0.915603	-0.190784	-1.09235	-0.218654	-0.247367	0.511981	-0.621442	-0.652995	-0.36076	-0.351025	0.299169	-0.585786	low
GSM249989	1410	Alive	-0.807648	1.48585	0.259789	-0.555541	-0.505751	2.18014	-0.3422	-1.16411	-0.434984	0.930067	1.35759	-1.05298	-0.37756	3.26625	0.119683	-0.89443	-0.0404735	-0.576078	-0.379629	1.10097	2.86419	-0.673714	-0.351025	-0.247	-0.0931454	low
GSM249904	1440	Dead	-0.654897	-1.03645	-0.211946	-0.224831	0.185875	-0.517147	-0.3422	-0.234563	0.175468	-0.673595	-0.51305	0.353742	-0.37756	-1.0803	-0.041934	1.0956	0.165723	1.0179	-0.310514	-0.661906	-0.472716	-0.598855	-0.351025	-0.699029	-0.00514434	low
GSM249869	1440	Alive	-0.601313	-0.151931	-0.641184	-0.56581	1.39923	-0.230255	1.45489	-0.334485	-0.434984	0.0499696	-0.376972	1.2276	-0.37756	-1.0803	0.72776	-1.09235	0.395367	0.819305	-0.521955	-0.595774	-0.27275	-0.438071	-0.351025	0.61943	-0.776847	low
GSM249747	1440	Dead	0.228341	0.142571	0.746786	-0.56581	-0.0705283	-0.517147	-0.3422	0.564796	-0.434984	-0.998048	1.03431	-0.242186	-0.368719	-0.98126	0.845596	-1.09235	0.00978	1.55417	0.92343	-0.661906	0.646487	-0.673714	0.0933559	0.330523	0.0159154	low
GSM249798	1470	Dead	2.08428	0.0891444	-0.641184	0.012449	-0.569395	-0.517147	-0.3422	0.0815114	-0.434984	0.519178	-0.51305	-0.759986	-0.37756	0.161259	0.963174	-1.09235	-0.889375	2.36985	-0.556147	0.228411	0.923192	-0.673714	-0.351025	0.468297	0.251881	high
GSM249773	1470	Alive	-0.537453	0.49715	-0.641184	0.0947233	-0.442497	-0.354868	-0.3422	0.776179	-0.434984	1.43063	-0.51305	-0.803916	-0.37756	0.557358	-0.444245	-1.03985	1.13865	0.372625	-0.216065	-0.661906	1.92225	-0.673714	-0.251142	0.0806928	-0.97113	low
GSM249847	1500	Dead	-0.417489	-1.10577	-0.641184	0.169077	1.06535	-0.517147	-0.3422	0.127457	-0.434984	-0.305817	0.676702	-0.872869	3.81905	-1.0803	-0.638387	0.123676	0.960351	0.492648	-0.556147	-0.661906	-0.174513	-0.539762	-0.351025	-0.633494	-0.98999	low
GSM249810	1500	Alive	-0.312774	0.633472	0.7612	-0.56581	-0.288525	0.307997	-0.3422	-0.643385	-0.298412	0.309598	-0.51305	0.110782	-0.37756	0.549511	0.775529	-1.09235	-0.327164	1.02077	-0.556147	1.81873	-0.652995	0.00484369	-0.351025	0.156542	-0.00533674	low
GSM249811	1530	Alive	-0.0696839	-0.22785	-0.366311	-0.56581	-0.629224	1.74251	-0.3422	-0.287804	-0.434984	-0.570069	-0.464479	0.23268	-0.37756	-0.918564	-0.638387	1.22685	-0.152892	0.230924	-0.556147	-0.661906	2.61342	-0.669325	-0.351025	0.092189	0.706105	high
GSM249809	1530	Alive	1.17309	1.0912	-0.641184	2.94145	-0.517463	-0.517147	-0.3422	-0.24817	-0.434984	-0.774933	-0.296391	-0.0230701	-0.37756	0.896201	-0.638387	1.72154	-0.902803	-1.78091	-0.556147	-0.661906	-0.652995	4.1517	-0.351025	-0.899673	1.28675	high
GSM249873	1530	Alive	0.091373	0.435662	1.28034	-0.56581	0.030126	1.601	-0.3422	-0.648337	-0.434984	-0.0931936	0.689083	0.534853	-0.37756	0.755787	-0.638387	-1.07745	0.770801	0.310651	0.762741	-0.661906	1.07743	-0.673714	-0.0121981	0.0300581	-0.593278	low
GSM249853	1560	Dead	0.973108	-0.16583	1.07062	-0.56581	4.14877	-0.517147	-0.3422	-0.47633	-0.434984	-0.494148	-0.0118852	-1.00821	-0.37756	-0.256147	-0.477459	-1.09235	-0.238588	-0.336954	0.240507	1.20785	1.68512	-0.673714	-0.351025	0.0222933	-1.1626	low
GSM249813	1560	Alive	-0.829589	0.261644	0.161869	-0.56581	-0.520271	-0.517147	-0.3422	0.577568	-0.434984	-0.0213278	-0.51305	1.54469	-0.37756	-1.0803	1.05859	-0.987435	-1.14127	1.03084	0.883569	0.281581	-0.652995	0.22682	0.498426	0.781724	0.622272	high
GSM249877	1590	Alive	-1.05857	-0.475243	-0.112402	-0.56581	-0.512191	2.31459	-0.3422	-0.181095	2.20164	0.00674455	-0.51305	2.28113	-0.37756	-1.0272	-0.638387	0.0307718	-0.0530204	0.233641	-0.115839	-0.661906	-0.193752	-0.673714	-0.351025	-0.684889	-0.0840163	low
GSM249814	1650	Alive	0.683647	1.21706	-0.641184	2.50014	-0.438751	-0.517147	-0.3422	1.87328	-0.434984	-0.0257188	0.669703	-0.249066	-0.37756	0.811139	-0.61337	0.853531	-0.572307	-2.15709	-0.556147	-0.661906	0.917969	-0.673714	5.56063	-0.899673	0.697577	high
GSM249880	1650	Alive	-0.923354	-1.21479	0.743765	-0.56581	0.982503	-0.517147	-0.3422	-0.585767	-0.434984	0.749084	0.961064	0.456487	-0.37756	-0.305591	-0.567952	-1.09235	1.07102	0.813452	0.04202	-0.661906	-0.652995	0.403912	-0.351025	-0.689496	-1.66507	low
GSM249907	1710	Alive	0.0514059	0.252591	-0.641184	0.0613224	-0.641381	-0.432947	-0.3422	-0.154504	-0.434984	1.38959	-0.51305	-0.583485	-0.37756	1.61628	-0.638387	-1.09235	-0.249367	1.42313	-0.556147	0.215679	-0.652995	0.531604	-0.235567	0.91672	-0.112579	low
GSM249841	1710	Dead	-0.728776	-1.10173	-0.641184	-0.56581	-0.378952	0.452051	-0.3422	-0.875098	3.34267	0.956468	-0.51305	1.24402	0.0280027	-1.0803	-0.638387	-0.05669	1.53847	0.491825	-0.556147	-0.661906	-0.455429	-0.673714	-0.351025	-0.425696	-1.2101	low
GSM249751	1740	Dead	0.849205	0.945515	-0.641184	-0.56581	0.784411	-0.517147	1.49384	-1.32108	-0.434984	0.803535	0.942436	1.1061	0.108619	-1.0803	-0.638387	1.32027	-0.305602	0.0584868	-0.556147	-0.661906	-0.652995	0.354458	-0.351025	-0.899673	0.156085	high
GSM249876	1770	Alive	0.119794	1.42143	-0.641184	-0.56581	-0.225125	4.8303	-0.3422	-1.48606	3.56112	0.528634	-0.51305	0.826982	-0.37756	-0.224052	-0.638387	-1.09235	1.73958	-0.0530412	0.120467	-0.661906	-0.652995	-0.572958	-0.351025	0.284151	-0.898607	low
GSM249903	1830	Dead	-0.219092	0.168741	-0.641184	0.535728	-0.617835	-0.517147	-0.3422	-0.200238	0.0178826	1.51702	-0.51305	0.634742	-0.37756	-0.324908	-0.638387	-0.625821	-0.0578336	-0.444662	-0.556147	3.71615	0.0699239	-0.673714	-0.351025	-0.206488	-0.365543	low
GSM249838	1830	Dead	1.70056	0.932259	-0.401146	-0.56581	-0.594977	-0.517147	-0.3422	-0.797752	-0.434984	-0.554186	-0.51305	0.156867	-0.271349	-0.929279	1.05127	1.80466	-0.333444	-0.665186	-0.556147	0.344448	-0.652995	0.614284	-0.351025	3.34006	1.90226	high
GSM249837	1950	Dead	-0.841263	-0.910999	0.556345	-0.56581	-0.0188157	-0.517147	-0.3422	0.864228	-0.434984	-0.493747	-0.0871699	-0.779853	-0.37756	-0.353961	-0.638387	-0.798829	0.0283292	1.52886	0.572292	-0.632598	0.418086	-0.585846	-0.351025	1.04373	-0.0878431	low
GSM249823	1950	Alive	4.2722	0.756124	-0.182663	-0.56581	5.4774	0.0322113	-0.3422	0.319013	-0.434984	-0.35171	-0.51305	-0.824034	-0.37756	-0.460182	0.459884	-0.449312	0.0552883	-1.127	-0.45122	-0.661906	-0.652995	0.335257	-0.00933404	-0.886219	-1.49409	low
GSM249844	2040	Dead	0.247483	-0.763064	0.24654	-0.56581	-0.0918345	-0.115761	-0.3422	-0.248619	0.0793505	0.641234	-0.51305	-1.05298	-0.37756	0.0170055	1.11926	-1.09235	0.887277	-0.687214	-0.556147	3.30506	0.460114	-0.673714	-0.351025	1.40222	-0.731119	low
GSM249882	2070	Dead	-0.325563	-0.462888	-0.641184	-0.327766	-0.593013	-0.242718	-0.3422	-0.923235	-0.434984	0.443819	2.58677	-0.725137	-0.37756	0.790282	0.427638	-1.09235	0.201483	1.99478	-0.556147	1.21826	-0.652995	-0.673714	-0.351025	-0.899673	-0.670763	low
GSM249745	2070	Dead	-0.319195	1.51542	-0.641184	-0.56581	-0.388502	0.454574	-0.3422	-0.549697	0.516937	-0.691666	-0.51305	0.716432	-0.37756	-0.0176015	-0.638387	1.09791	1.49765	-0.389829	-0.556147	-0.45241	1.27092	-0.673714	-0.351025	-0.271497	0.0950866	high
GSM249836	2160	Alive	0.824393	1.7565	-0.641184	-0.56581	0.657969	0.112809	-0.3422	-1.10847	-0.434984	1.25874	-0.51305	0.585791	-0.37756	-0.162886	-0.638387	1.48692	0.453465	-0.37484	-0.556147	-0.661906	-0.652995	-0.0133542	0.498846	-0.612468	-0.0135663	low
GSM249746	2190	Dead	-1.02877	-0.839818	0.923493	-0.56581	1.54035	-0.517147	0.679196	-0.959541	-0.259771	0.914875	-0.51305	0.35152	-0.37756	-0.577112	0.505604	-0.937998	0.64818	0.515312	-0.386774	-0.362347	0.402951	-0.673714	-0.351025	0.535166	-1.24474	low
GSM249842	2370	Alive	-0.568647	-0.453576	-0.641184	5.24141	-0.658914	0.151939	-0.3422	-0.12739	-0.434984	-0.817449	3.03636	-1.05298	3.07878	-1.0803	0.526847	2.28323	-1.27875	-2.16686	-0.556147	0.338417	-0.652995	-0.397475	-0.351025	-0.899673	1.37566	high
GSM249999	2430	Dead	-1.27413	-0.710258	-0.641184	-0.56581	-0.131845	-0.234859	-0.3422	-1.03626	0.614106	1.49554	-0.51305	3.14583	-0.37756	-0.223968	-0.638387	-1.09235	1.39333	0.449098	-0.0596196	-0.661906	-0.352802	-0.50436	-0.351025	0.688786	-1.31197	low
GSM249854	2730	Alive	5.60831	1.50302	-0.641184	-0.32786	-0.537704	0.498222	-0.3422	0.565292	-0.434984	-0.764282	0.131059	-1.05298	-0.37756	-0.01519	1.01564	-1.09235	-0.272211	2.22374	-0.3054	-0.661906	0.702099	-0.673714	0.118622	0.731463	0.577416	high
GSM249884	2820	Alive	0.0548242	-0.797828	5.13627	0.435632	-0.578236	1.01302	1.60362	0.426691	0.573669	-0.205616	-0.51305	0.277666	1.26366	-1.0803	-0.638387	-0.320473	0.951523	-0.859654	-0.556147	-0.661906	-0.609838	-0.53661	-0.351025	-0.587796	-0.659418	low
GSM249738	3180	Dead	0.364671	-0.85299	0.886134	-0.56581	-0.403538	0.365045	-0.3422	-0.000260039	-0.0214758	-0.877309	-0.51305	-0.245606	-0.37756	-0.156633	-0.638387	-0.940247	-0.172993	1.81483	0.163747	1.44766	-0.0723442	-0.673714	-0.351025	-0.217356	-0.113058	low
GSM249741	3330	Dead	-0.510784	1.17872	0.210568	-0.56581	-0.426836	1.77059	0.58287	-1.48606	2.02756	0.414688	-0.51305	1.08418	-0.37756	-0.122964	-0.638387	1.059	0.660508	-0.245986	-0.00280239	-0.661906	-0.346609	-0.673714	-0.351025	-0.861777	0.0515355	low
GSM249733	3390	Alive	-0.618153	1.04155	-0.641184	-0.56581	-0.511411	-0.517147	0.877094	-0.183695	-0.434984	-1.39753	-0.5093	-0.525089	-0.37756	0.103067	-0.638387	-1.09235	1.32559	2.28529	0.0310197	-0.661906	1.94264	-0.673714	-0.167669	0.483604	-0.213257	low
GSM250000	4980	Alive	-0.607391	0.0324612	-0.57623	-0.56581	3.42819	-0.517147	-0.3422	-0.387491	0.825868	-0.0429365	-0.51305	0.734452	-0.37756	-1.0803	-0.48513	0.801713	0.594633	-0.821194	-0.556147	-0.661906	-0.652995	-0.554808	-0.351025	-0.746641	-1.0558	low
GSM249753	6420	Alive	0.0574915	-0.554396	2.98009	-0.56581	-0.0138532	-0.517147	-0.3422	0.24051	-0.434984	-0.899	-0.51305	-0.758595	-0.37756	2.53931	-0.638387	-0.805428	-0.361602	0.344104	-0.556147	2.09562	-0.652995	0.0766859	-0.351025	-0.501537	-0.0754273	low
GSM249803	540	Alive	0.320326	0.266692	-0.641184	-0.465226	-0.655555	3.28004	-0.3422	-1.14759	-0.434984	-0.485371	0.308305	-0.0482892	-0.37756	-0.700431	-0.638387	-0.307974	-0.219117	2.07722	0.107945	-0.661906	1.43528	-0.486091	-0.351025	-0.575214	0.21729	high

## Sheet: Sheet3
TableS4-3 The clinical features and the proportion of 23 TME cells in 359 TCGA OV samples
TCGA（n=359）	OS	Event	B.cells.naive	B.cells.memory	Plasma.cells	T.cells.CD8	T.cells.CD4.memory.resting	T.cells.CD4.memory.activated	T.cells.follicular.helper	T.cells.regulatory..Tregs.	T.cells.gamma.delta	NK.cells.resting	NK.cells.activated	Monocytes	Macrophages.M0	Macrophages.M1	Macrophages.M2	Dendritic.cells.resting	Dendritic.cells.activated	Mast.cells.resting	Mast.cells.activated	Eosinophils	Neutrophils	Endothelial.cells	Fibroblasts	immunoscore	immune risk group
TCGA.04.1331.01A	1336	Dead	1.05989	-0.238838	-0.668582	-0.90046	0.44342	-0.336978	2.91824	-0.868039	-0.238216	-0.322365	-0.194365	-0.421062	0.440249	1.59494	-0.699173	-0.402848	-0.551275	-0.559603	-0.412178	-0.072023	-0.418976	-0.166437	0.00601527	-1.24447	low
TCGA.04.1332.01A	1247	Dead	0.755904	-0.238838	-0.500586	-0.476199	1.16695	-0.336978	-0.502592	-1.04704	-0.238216	-0.322365	0.022246	0.607635	-0.863472	-0.237836	0.791141	0.0484969	-0.551275	0.994332	0.453858	-0.165256	-0.00344117	3.38408	1.67772	0.433028	high
TCGA.04.1338.01A	1418	Alive	-0.195252	-0.238838	-0.322114	1.78525	-1.39775	6.29748	0.0803258	-1.5631	1.64531	-0.322365	0.179496	-0.510496	-0.618169	0.0576513	0.179716	-0.402848	-0.551275	-0.56674	2.14982	1.25498	-0.418976	-0.75216	1.86739	0.129656	high
TCGA.04.1343.01A	361	Dead	-0.0552636	-0.238838	2.77512	0.545765	-0.296975	-0.336978	-0.333846	0.032524	-0.238216	-0.322365	0.0712344	-0.190907	-1.0919	0.539868	-0.548805	-0.402848	-0.551275	-0.56674	2.27274	-0.165256	-0.418976	-0.0663514	0.639673	-1.17334	low
TCGA.04.1347.01A	1919	Alive	0.806903	-0.238838	0.992824	-0.158444	-1.48588	-0.336978	-1.1115	1.02234	-0.238216	-0.322365	-0.394185	-0.756049	1.60916	-1.00566	-0.392073	-0.402848	-0.551275	-0.0561066	-0.412178	-0.165256	-0.418976	-1.08014	-0.619783	0.766829	high
TCGA.04.1350.01A	1946	Dead	-0.434779	-0.238838	0.385248	-0.866129	-1.08512	-0.336978	0.239625	-0.647251	5.59965	-0.322365	-1.36309	-0.756049	1.40568	-0.977233	-1.9766	-0.402848	-0.551275	5.45016	-0.412178	-0.165256	-0.00193709	-0.899272	-0.880433	0.572611	high
TCGA.04.1356.01A	1499	Dead	0.349244	-0.238838	-0.538022	-0.251661	-0.309054	-0.336978	-0.19125	-0.270512	0.0768117	-0.322365	-0.928511	-0.756049	2.26238	-0.817198	-1.52542	-0.402848	-0.551275	-0.56674	2.86824	-0.165256	-0.318342	-0.231869	-0.0513749	1.17733	high
TCGA.04.1361.01A	989	Alive	0.117504	-0.238838	-0.681188	0.25003	2.03133	-0.336978	-0.483556	-0.455495	-0.238216	-0.322365	0.0491286	0.773432	-1.3031	-0.78172	-0.210548	-0.402848	2.35974	-0.0813289	-0.412178	-0.165256	-0.418976	0.352459	-0.128821	0.155688	high
TCGA.04.1362.01A	1348	Dead	0.165752	-0.238838	-0.692001	-0.632075	1.28707	-0.336978	-0.202502	-0.349465	-0.238216	-0.322365	0.869666	2.26777	-1.3031	-1.15722	-0.13123	-0.402848	2.37534	-0.56674	0.584229	-0.165256	-0.418976	0.040744	-0.782887	0.146929	high
TCGA.04.1364.01A	1024	Dead	2.78175	-0.238838	-0.496401	-0.919549	-1.15469	-0.336978	-1.1115	-0.292253	-0.238216	-0.322365	0.400242	-0.756049	2.70842	-1.40993	-1.50293	-0.402848	-0.551275	-0.56674	-0.412178	-0.165256	-0.418976	-0.268402	-0.800207	1.63092	high
TCGA.04.1365.01A	947	Alive	-1.32047	1.6726	-0.512329	-0.581657	0.900661	-0.109576	1.7217	-1.18573	1.00493	-0.322365	0.135085	-0.272636	0.391327	1.73445	-0.190969	-0.00116616	-0.551275	-0.54533	-0.412178	-0.165256	-0.418976	-0.367125	-0.764691	-1.24551	low
TCGA.04.1514.01A	1720	Dead	2.57081	-0.238838	-0.692001	-0.201148	-0.608558	-0.336978	2.04662	2.6926	-0.238216	-0.322365	1.20198	0.608382	-0.462531	-0.655163	-1.26589	-0.402848	-0.551275	-0.56674	-0.412178	1.55961	-0.418976	0.837985	-0.28488	-0.264603	low
TCGA.04.1530.01A	3622	Dead	-1.32047	0.31732	-0.692001	0.166136	1.01336	-0.336978	0.420587	-1.54102	-0.238216	-0.322365	0.621413	-0.756049	0.461817	1.51186	0.376666	0.496123	-0.551275	-0.56674	-0.412178	-0.165256	-0.418976	-0.382083	1.29876	-0.358426	low
TCGA.04.1536.01A	885	Dead	-1.32047	3.05335	-0.692001	-0.261495	0.469675	-0.336978	-1.1115	0.648509	0.408204	-0.322365	-0.862256	1.45008	-0.460149	-1.02869	2.77995	-0.357761	-0.551275	-0.56674	-0.317902	-0.165256	-0.418976	-0.806602	-0.661663	0.57015	high
TCGA.04.1542.01A	2561	Dead	2.57552	-0.238838	-0.546513	-0.24735	-0.496353	-0.336978	-0.651125	2.16097	-0.238216	-0.322365	0.495792	-0.164318	-0.38126	-0.30149	0.234125	-0.402848	-0.551275	-0.335663	-0.412178	-0.165256	-0.418976	-0.330503	-0.762882	0.074988	high
TCGA.04.1648.01A	871	Dead	1.15111	-0.238838	-0.206907	-0.518278	0.852181	-0.336978	0.170462	-0.171328	-0.238216	-0.322365	0.628098	2.27292	-0.917847	0.297119	-0.493165	-0.0522886	-0.551275	-0.111722	-0.412178	-0.165256	-0.418976	-0.459309	-0.860782	-0.672753	low
TCGA.04.1651.01A	1102	Dead	0.625097	-0.238838	0.116739	-1.02634	0.140647	1.80558	3.1372	-1.5631	-0.238216	-0.322365	1.38535	-0.642483	-1.3031	0.254255	-0.436698	-0.402848	2.22981	0.351106	-0.412178	0.534709	-0.418976	-0.472425	-0.797768	-1.51798	low
TCGA.04.1655.01A	1380	Dead	-1.32047	2.32036	0.519581	0.0636218	-0.874729	-0.336978	1.05546	-1.5631	-0.238216	-0.322365	2.17084	-0.756049	-0.00296805	-1.48468	-1.9766	-0.0485891	-0.551275	2.81961	-0.412178	16.8471	-0.418976	-0.600948	-0.725685	0.116639	high
TCGA.09.0364.01A	887	Dead	0.874839	-0.238838	-0.692001	-1.04444	3.43452	-0.336978	0.18834	-1.5631	-0.238216	-0.322365	3.64051	0.340764	-0.640304	-1.48468	-1.9766	-0.402848	-0.551275	1.27923	-0.412178	1.66647	-0.418976	1.40151	-0.524316	0.468045	high
TCGA.09.0366.01A	1757	Dead	-1.12891	-0.238838	-0.692001	-0.259733	-0.965857	-0.336978	-0.713996	-0.423407	-0.238216	-0.322365	0.285099	6.31028	-1.3031	-1.13691	3.01536	-0.402848	-0.545724	-0.56674	0.0966563	-0.165256	-0.418976	-0.778903	-0.748631	0.261475	high
TCGA.09.0367.01A	547	Dead	-0.904268	-0.238838	-0.666747	-0.28867	0.533574	-0.336978	-0.413801	-0.28346	-0.238216	-0.322365	0.948423	-0.416369	0.187598	0.520487	0.276683	3.51877	-0.551275	-0.56674	0.551312	-0.165256	-0.418976	-0.874662	-0.87011	-0.203095	low
TCGA.09.0369.01A	1082	Dead	-0.326662	-0.238838	-0.66174	-1.04444	-0.225185	-0.336978	-1.07239	0.590079	-0.238216	3.12367	-1.37386	-0.756049	1.96	-1.03158	1.25856	-0.402848	-0.551275	-0.56674	-0.3779	-0.165256	-0.418976	5.32493	0.24492	1.46237	high
TCGA.09.1659.01A	304	Dead	-0.790361	-0.238838	-0.319292	0.514528	-0.722286	-0.336978	-0.945468	-0.255159	-0.238216	-0.322365	0.177374	-0.0850182	1.74737	-0.499654	-0.32949	-0.402848	0.10576	-0.365461	-0.412178	-0.165256	-0.418976	-0.553144	-0.546816	0.864784	high
TCGA.09.1661.01A	1169	Dead	-1.1474	-0.238838	-0.692001	-0.122005	1.60956	-0.336978	0.149994	1.10535	-0.238216	-0.322365	0.519772	-0.0143327	-0.56236	-1.02827	0.0217769	-0.402848	-0.439855	3.04453	-0.412178	-0.165256	-0.139807	0.00892199	-0.462171	0.350455	high
TCGA.09.1662.01A	2717	Dead	-0.634839	-0.238838	-0.692001	-0.49251	0.954456	-0.336978	-0.7903	-0.0554203	-0.238216	-0.322365	0.193809	0.658528	1.27476	-0.424587	-0.614873	0.513866	-0.551275	-0.270116	-0.412178	-0.165256	-0.307161	-0.429633	-0.425446	0.792581	high
TCGA.09.1665.01A	1266	Dead	-0.71751	-0.238838	0.458512	-0.52826	0.450238	-0.336978	1.89486	-0.858266	0.587715	-0.322365	0.111392	0.111974	-0.679726	1.16058	-0.30688	-0.402848	1.11874	0.166918	-0.412178	-0.165256	-0.418976	-0.851185	-0.668289	-1.54888	low
TCGA.09.1666.01A	1752	Alive	-0.359691	-0.238838	-0.692001	0.669716	0.840096	0.09298	0.0040531	-0.42483	-0.238216	2.20832	-1.37386	-0.756049	0.0530545	2.3943	0.0109038	-0.344238	-0.551275	-0.56674	-0.320186	-0.165256	-0.20368	-0.279529	-0.777937	-1.18562	low
TCGA.09.1667.01A	1882	Alive	-0.526311	-0.238838	-0.405256	0.328605	-0.391735	-0.336978	-0.118797	1.53096	-0.238216	0.523084	0.492824	-0.404484	0.571538	1.33762	-0.458799	-0.336482	-0.445107	-0.56674	-0.357382	-0.165256	-0.255096	-0.272297	-0.474374	-0.506331	low
TCGA.09.1668.01A	1684	Alive	1.60774	-0.238838	-0.692001	-1.04444	0.472471	0.409781	1.50723	-0.276459	-0.238216	-0.322365	-0.203575	-0.756049	0.0611743	-0.119164	-0.860805	-0.402848	1.2546	-0.56674	0.896475	-0.165256	-0.302441	1.59443	-0.169643	-0.197385	low
TCGA.09.1669.01A	928	Alive	0.670945	-0.238838	2.25698	0.712817	-0.341488	-0.228631	0.932978	0.0299239	-0.238216	-0.322365	-0.373515	-0.374676	-0.311612	-0.351978	-0.623708	-0.402848	-0.551275	-0.56674	-0.412178	-0.165256	-0.418976	0.157424	-0.108129	-0.813644	low
TCGA.09.1670.01A	547	Alive	-1.32047	3.59906	-0.667724	-0.428615	1.62014	-0.336978	-0.662304	-0.405484	-0.238216	-0.322365	0.67245	-0.376814	-1.3031	0.474022	2.21828	-0.323248	-0.41266	-0.0781089	-0.412178	-0.165256	2.70966	-0.767524	-0.78343	0.135499	high
TCGA.09.1673.01A	92	Alive	-1.32047	3.46515	-0.692001	0.305332	-0.888504	-0.336978	0.515803	0.164125	-0.238216	-0.322365	-0.895007	-0.17104	-0.315052	-0.221809	1.58891	-0.198338	-0.551275	2.67719	-0.412178	0.521614	0.518647	1.40638	-0.879912	0.00665625	high
TCGA.09.2044.01A	186	Alive	0.0523543	-0.238838	-0.244307	0.676552	-1.41958	-0.336978	0.039622	0.322763	-0.238216	-0.322365	0.288369	1.50504	-0.381324	0.0190627	1.38491	-0.402848	-0.472616	-0.56674	-0.331759	-0.165256	1.19459	-0.0897099	-0.786629	0.0337086	high
TCGA.09.2045.01A	1069	Dead	-0.578293	-0.238838	-0.687367	0.0927795	0.186193	-0.336978	-0.559381	0.491978	-0.238216	-0.322365	0.587543	0.745521	-1.01265	-1.06422	0.294641	-0.402848	3.40471	0.26883	-0.412178	-0.165256	0.290488	-0.6138	-0.582901	0.465498	high
TCGA.09.2048.01A	138	Dead	-0.103704	-0.238838	-0.335399	-0.744471	-0.360721	-0.336978	0.359786	2.02641	0.903488	-0.322365	-0.58881	-0.291932	-0.526686	-0.500217	1.75955	0.690736	-0.551275	-0.56674	1.65901	-0.165256	0.668895	-0.703242	-0.645635	0.10623	high
TCGA.09.2051.01A	1919	Alive	0.148045	-0.238838	-0.533774	-0.879231	1.18669	-0.336978	1.37028	-0.193054	-0.238216	4.22344	-1.15238	0.960017	-0.971591	-0.173316	0.0668551	-0.402848	1.62703	-0.100841	-0.412178	-0.165256	-0.0997793	-0.782477	-0.681662	-0.546557	low
TCGA.09.2053.01A	1209	Alive	-0.628074	-0.238838	1.57185	0.688121	-0.280867	-0.336978	-0.174879	-0.73013	-0.238216	-0.322365	0.398181	-0.756049	0.278326	0.180451	0.184596	-0.402848	-0.551275	-0.56674	-0.412178	-0.165256	-0.418976	-0.549947	-0.277336	-0.505304	low
TCGA.09.2054.01A	637	Dead	0.675517	-0.238838	1.65171	0.130657	-1.09833	-0.336978	-0.450882	0.555997	-0.238216	-0.322365	-0.757435	-0.553706	-0.214656	-0.10309	1.20561	-0.402848	-0.551275	-0.508124	-0.412178	-0.165256	0.00853136	2.71046	-0.179472	-0.357125	low
TCGA.09.2056.01A	379	Alive	-0.80201	-0.238838	-0.664276	0.401685	-0.0717989	-0.336978	0.484511	-0.178756	-0.238216	-0.322365	0.463634	-0.0310189	-0.667274	-0.219607	0.111298	1.5381	-0.212862	-0.56674	4.71493	-0.165256	2.44357	-1.22114	-0.729734	0.353696	high
TCGA.10.0927.01A	2490	Dead	-1.07065	-0.238838	2.29121	-1.04444	-1.23708	-0.336978	-0.517636	-1.5631	13.7147	-0.322365	0.570389	-0.359242	0.336881	-1.48468	-1.69878	-0.402848	-0.551275	3.04339	-0.412178	0.258048	-0.418976	-0.43602	-0.220919	0.238453	high
TCGA.10.0928.01A	563	Dead	2.2569	-0.238838	-0.692001	-1.04444	2.00084	-0.336978	-1.1115	-0.913013	-0.238216	-0.322365	-0.10184	-0.557038	-0.244468	-1.48468	-1.05408	3.12528	1.17189	-0.56674	0.574779	-0.165256	-0.418976	1.02478	-0.720883	0.846446	high
TCGA.10.0931.01A	1000	Dead	1.53657	-0.238838	0.256198	-0.0750675	0.349954	-0.245397	1.23808	-1.0539	-0.238216	-0.322365	-0.0529098	0.77742	-0.685874	-0.945916	-0.677743	-0.402848	0.643852	-0.56674	1.3963	-0.165256	-0.418976	-1.04556	-0.790327	-0.341311	low
TCGA.10.0933.01A	446	Dead	1.74499	-0.238838	-0.692001	0.829449	0.13366	-0.336978	-0.823028	-0.969986	-0.238216	-0.322365	2.71402	1.06428	-0.845723	-0.612254	-0.935234	-0.402848	0.0697775	0.724851	-0.412178	-0.165256	-0.418976	0.716602	-0.45744	0.224922	high
TCGA.10.0936.01A	1123	Dead	0.677245	-0.238838	0.704068	0.160303	0.876492	-0.336978	3.19258	0.354722	-0.238216	-0.322365	-0.190496	-0.647291	-1.26956	-0.278762	-0.633779	-0.402848	1.25524	-0.56674	-0.346997	-0.165256	-0.0986353	-0.111069	-0.832	-1.34269	low
TCGA.10.0937.01A	608	Dead	-1.13119	-0.238838	-0.692001	0.918528	-0.00624106	-0.336978	0.692997	1.95594	-0.238216	-0.322365	1.54491	0.349819	-0.12858	-0.681431	0.489433	-0.402848	-0.353838	-0.56674	-0.412178	-0.165256	-0.418976	-0.705921	-0.62796	0.0911717	high
TCGA.10.0938.01A	636	Dead	-1.32047	5.94382	-0.0993091	-1.04444	-1.58516	-0.336978	3.17449	-1.05869	3.0205	-0.322365	-0.380121	-0.200065	1.12937	-0.391777	-1.9766	-0.402848	-0.551275	3.42208	-0.412178	3.77671	-0.418976	-1.01025	-0.826174	-0.431933	low
TCGA.13.0714.01A	189	Dead	-0.209716	-0.238838	-0.355347	0.679852	-0.0793208	-0.336978	-0.755316	2.14219	-0.238216	-0.322365	1.39201	-0.390663	-0.134804	-0.197368	-0.326514	-0.1419	-0.551275	0.876895	-0.412178	-0.165256	-0.418976	-2.04817e-06	0.907418	0.408137	high
TCGA.13.0720.01A	1355	Dead	-0.800354	-0.238838	0.265238	-0.688969	2.09726	-0.336978	1.55574	-1.5631	-0.238216	-0.322365	0.0880958	-0.320705	0.0609409	-0.574871	-1.83632	-0.402848	3.04373	-0.432057	-0.412178	-0.165256	-0.418976	-0.839998	-0.814936	-0.379323	low
TCGA.13.0724.01A	83	Dead	1.07216	-0.238838	-0.66633	1.14546	-0.140917	-0.336978	-0.34206	0.707905	-0.238216	-0.322365	-0.101242	-0.543584	-0.00256097	-0.572709	-0.372651	-0.402848	0.72222	-0.202088	-0.412178	-0.165256	-0.193282	-1.10747	-0.471233	0.388347	high
TCGA.13.0725.01A	377	Dead	0.135663	-0.238838	0.721576	-0.34596	-0.989818	-0.336978	0.336165	-0.320933	0.36202	-0.322365	-1.04984	-0.408192	-0.537747	-0.560894	2.11824	-0.402848	0.526681	0.296028	-0.412178	-0.165256	1.67081	0.00927078	-0.283558	0.166668	high
TCGA.13.0726.01A	949	Dead	-0.655384	-0.238838	-0.437102	-0.520888	3.44795	-0.336978	-1.1115	1.17946	-0.238216	-0.322365	1.30593	-0.62469	-0.976993	-0.226637	-0.0526511	-0.402848	0.0359747	-0.121495	-0.412178	-0.165256	-0.126603	-0.758368	-0.331442	0.0887331	high
TCGA.13.0727.01A	462	Dead	-0.261469	-0.238838	-0.558559	-0.325333	0.235897	-0.336978	-0.870691	-1.1882	-0.238216	-0.322365	0.231918	1.6606	-0.189258	-1.36596	2.15036	-0.402848	0.31303	-0.56674	-0.388184	-0.165256	-0.418976	-0.625059	-0.34834	0.790597	high
TCGA.13.0730.01A	542	Dead	-0.0397046	-0.238838	-0.692001	2.27311	-2.13906	-0.336978	-0.409727	0.821339	-0.238216	-0.322365	0.927847	-0.607199	0.18966	-1.11751	0.17114	2.91861	1.06604	-0.56674	-0.412178	-0.165256	-0.418976	1.55373	-0.0662151	0.7663	high
TCGA.13.0762.01A	3400	Alive	-0.178721	-0.238838	-0.692001	-0.833383	0.326944	-0.336978	-1.1115	0.244705	-0.238216	0.111576	0.735392	-0.756049	2.05027	-1.17979	-0.647707	-0.402848	-0.551275	0.601053	-0.412178	-0.165256	-0.418976	-0.801394	-0.46842	1.43596	high
TCGA.13.0765.01A	1389	Dead	-0.368717	-0.238838	-0.457162	-0.369388	0.00558233	-0.336978	-1.1115	1.01063	-0.238216	-0.322365	-0.559631	0.666558	2.14872	-1.37722	-1.25896	-0.402848	-0.42525	-0.56674	1.03472	-0.165256	-0.418976	-0.879845	-0.873985	1.42242	high
TCGA.13.0766.01A	1725	Dead	1.11094	-0.238838	-0.678098	-0.0196852	-1.03934	-0.336978	0.424397	-1.1573	-0.238216	-0.322365	0.411816	0.27462	-0.38046	-0.640179	-0.0694413	-0.402848	3.28202	0.0298657	-0.412178	-0.125511	-0.418976	-0.956588	-0.723196	0.034649	high
TCGA.13.0768.01A	1784	Dead	-0.769134	-0.238838	0.0164399	3.50162	-1.44226	7.5867	-1.1115	0.867984	-0.0470703	0.606234	-1.37386	0.410917	-0.949732	0.900481	-0.491207	-0.158154	-0.551275	-0.150815	-0.412178	-0.165256	-0.418976	3.37634	1.55765	-0.255266	low
TCGA.13.0795.01A	619	Dead	-1.07541	-0.238838	-0.482095	0.614466	0.876668	-0.336978	-0.483981	-0.215323	-0.238216	-0.322365	0.0337996	2.14584	-1.3031	-0.807902	1.91006	-0.402848	0.307458	-0.12362	-0.412178	-0.141409	-0.418976	-0.729252	-0.677078	0.0091903	high
TCGA.13.0797.01A	2121	Alive	-1.32047	1.75404	-0.628146	1.34674	-0.849372	-0.336978	0.40699	-0.260921	0.312417	-0.322365	2.70518	-0.415504	-0.646353	-0.285201	0.447754	-0.402848	-0.0526195	1.945	-0.412178	-0.165256	-0.418976	-0.668665	-0.785194	-0.239942	low
TCGA.13.0800.01A	2661	Alive	2.3518	-0.238838	-0.456312	-0.256014	-0.0311284	-0.336978	0.799993	0.66274	-0.238216	-0.322365	0.521486	0.935158	-0.645014	-1.48468	-1.65317	-0.402848	0.0220157	2.81625	-0.412178	0.379481	-0.418976	-0.736528	-0.769847	0.217923	high
TCGA.13.0804.01A	1073	Dead	-1.32047	8.08037	-0.692001	0.939704	-0.732991	-0.336978	-0.739479	0.370148	-0.238216	-0.322365	2.8757	-0.315721	-1.3031	-0.596906	1.92349	0.580129	-0.551275	-0.56674	0.276685	0.0304466	-0.289053	-0.503444	-0.830331	0.0149757	high
TCGA.13.0883.01A	2097	Dead	-0.445421	-0.238838	-0.692001	0.594411	-0.728319	0.274201	-1.02071	0.393092	-0.238216	-0.322365	-0.906422	-0.756049	1.51537	-0.371565	0.410862	0.663263	-0.551275	-0.56674	-0.269131	-0.165256	2.17613	1.35649	1.833	1.88979	high
TCGA.13.0884.01A	3260	Dead	-0.738405	-0.238838	-0.546704	2.17893	-1.20396	-0.336978	1.9761	3.40531	-0.238216	-0.322365	1.81988	-0.579244	-0.738464	0.380379	-1.22691	-0.402848	0.375638	0.685742	-0.412178	-0.165256	-0.418976	-0.48418	-0.0423203	-0.826391	low
TCGA.13.0885.01A	3388	Alive	-1.32047	1.16685	-0.692001	2.02127	-1.22266	1.40106	0.022355	1.38165	-0.238216	-0.322365	-0.197203	-0.526098	-1.02212	1.39578	1.17428	1.28402	-0.551275	0.793244	-0.412178	-0.165256	-0.418976	-1.05595	-0.516656	-1.01822	low
TCGA.13.0886.01A	4665	Alive	-1.32047	3.72905	-0.692001	1.13534	-0.986354	-0.336978	0.982703	1.76166	-0.238216	-0.322365	0.478466	-0.671271	0.330398	0.936681	-0.337384	0.165396	-0.551275	-0.119641	-0.412178	0.0810721	-0.418976	0.0947451	1.05329	-0.294392	low
TCGA.13.0887.01A	2028	Dead	-1.0954	-0.238838	-0.287959	-0.671447	0.376983	-0.336978	1.56456	-1.14082	0.259488	-0.322365	0.401665	-0.60964	-0.492449	-0.168324	0.51832	-0.402848	2.5722	-0.56674	1.43379	-0.165256	-0.163779	-0.728406	-0.465242	-0.482194	low
TCGA.13.0888.01A	2811	Dead	-0.772485	-0.238838	-0.193562	-1.04444	0.220553	-0.336978	-0.340741	0.802141	-0.238216	-0.322365	-0.499866	-0.756049	1.66388	-1.46178	-1.63589	-0.402848	-0.551275	4.4525	-0.412178	1.00239	-0.418976	-0.304794	-0.35	1.18002	high
TCGA.13.0891.01A	3128	Dead	0.289277	-0.238838	-0.418113	0.120226	-1.1744	-0.336978	-1.08824	2.15591	-0.238216	2.92857	-0.344634	-0.678804	0.404049	-0.0687825	0.568284	-0.402848	0.243827	-0.0826396	-0.412178	-0.165256	-0.418976	-0.561823	-0.779951	0.261578	high
TCGA.13.0893.01A	1319	Dead	-0.149225	-0.238838	-0.581321	0.842637	0.109423	3.0676	-0.587956	0.95564	1.54423	3.79034	-0.850335	-0.756049	-0.810257	1.00155	-0.437454	-0.402848	0.239675	0.56145	-0.412178	-0.165256	-0.418976	-0.491713	-0.0114531	-0.547741	low
TCGA.13.0897.01A	2182	Dead	-0.371643	-0.238838	-0.692001	0.521356	-0.826116	1.63966	0.0721143	2.02499	-0.238216	-0.322365	0.736777	-0.756049	-0.489999	1.43682	0.567477	-0.209159	-0.279081	0.09812	-0.412178	-0.165256	-0.418976	-0.730981	0.720693	-0.642665	low
TCGA.13.0900.01A	4077	Alive	-0.571644	-0.238838	-0.692001	-0.220192	1.22515	1.63407	0.673628	-0.407173	-0.238216	0.0851053	-1.15368	-0.38068	-0.732799	3.04552	-0.0628612	-0.402848	-0.138959	0.549122	-0.412178	-0.165256	-0.418976	-0.507723	2.11999	-1.36225	low
TCGA.13.0901.01A	589	Alive	2.27281	-0.238838	-0.523108	-0.399177	-0.0648992	-0.336978	-0.412137	-1.23407	-0.238216	-0.322365	-1.03055	2.26031	-0.705591	-1.48468	-1.18098	-0.402848	3.85719	-0.404773	-0.412178	1.04406	-0.418976	-0.500852	0.0926202	0.667733	high
TCGA.13.0905.01A	3746	Alive	0.772639	-0.238838	-0.302504	-1.04444	-1.73792	-0.336978	1.0002	-0.431875	2.68495	0.150278	-1.37386	-0.756049	1.36774	0.572477	-1.14625	-0.402848	1.42027	-0.56674	1.66764	-0.165256	0.0399455	0.113886	-0.669508	-0.149725	low
TCGA.13.0906.01A	3619	Alive	-0.00296941	-0.238838	-0.320313	0.4143	0.80842	-0.336978	1.59548	0.460193	-0.238216	-0.322365	0.65146	-0.555199	-0.738042	1.26142	-1.64401	-0.402848	2.06119	-0.56674	-0.412178	-0.165256	-0.418976	-0.804348	-0.726834	-1.36393	low
TCGA.13.0908.01A	1843	Dead	-0.146303	-0.238838	-0.396614	-0.486183	0.6462	0.574512	1.47091	0.0832751	-0.238216	-0.322365	-0.353089	0.286923	-0.166648	0.514207	0.615435	-0.294504	-0.551275	-0.500931	-0.412178	-0.165256	-0.418976	1.25003	1.18679	-0.395929	low
TCGA.13.0911.01A	1355	Dead	-1.32047	2.5562	-0.692001	-0.473192	-1.695	-0.336978	-1.1115	0.733985	-0.238216	-0.322365	-0.210096	-0.614552	3.01913	0.119002	-0.582073	0.689177	-0.551275	-0.398701	-0.412178	-0.165256	-0.418976	-0.508647	0.205126	1.22492	high
TCGA.13.0916.01A	1785	Alive	0.103176	-0.238838	1.65307	1.32508	-1.21382	-0.254208	0.555206	0.990713	-0.238216	0.263824	-1.09249	-0.756049	-0.179703	1.81003	-0.80853	-0.402848	-0.551275	-0.233846	-0.412178	-0.165256	-0.418976	1.09735	-0.720241	-1.71801	low
TCGA.13.0920.01A	1484	Dead	0.0697411	-0.238838	3.35003	-0.553716	0.077194	2.8904	-1.1115	-1.5631	0.950543	-0.322365	0.79734	-0.618584	-0.926838	0.351323	-0.796907	-0.402848	-0.2703	0.596591	-0.412178	-0.165256	-0.418976	-0.771502	-0.627209	-1.24968	low
TCGA.13.0923.01A	2547	Alive	-1.32047	-0.238838	-0.0560152	2.16635	-2.20218	-0.336978	4.21277	-1.5631	-0.0910536	-0.322365	3.14531	-0.194612	0.131325	1.07461	-1.51205	-0.402848	0.954298	-0.475067	-0.412178	-0.165256	0.173839	-0.844667	-0.858059	-1.57546	low
TCGA.13.0924.01A	2614	Alive	-0.11673	-0.238838	0.527885	1.56326	-1.5728	-0.336978	0.991088	1.08021	-0.238216	-0.322365	0.451466	-0.341675	-0.538223	1.00532	-0.181095	-0.109737	-0.551275	-0.56674	1.55097	-0.165256	-0.418976	-0.375057	0.0044718	-1.10527	low
TCGA.13.1403.01A	2345	Dead	-0.29664	-0.238838	-0.692001	-0.907964	1.35651	-0.336978	-0.667894	0.831219	-0.238216	-0.322365	1.68355	-0.588279	-1.3031	-1.48468	-0.527408	-0.402848	5.498	-0.0978566	-0.412178	-0.165256	-0.418976	1.1378	0.088759	0.588755	high
TCGA.13.1404.01A	2469	Alive	0.244387	-0.238838	1.05389	-0.29819	-0.789754	-0.336978	0.63022	0.855869	-0.238216	-0.322365	0.388346	-0.0107977	-0.471571	1.02193	0.420521	0.178611	-0.551275	-0.56674	-0.412178	-0.165256	-0.418976	0.150926	0.0420941	-1.13439	low
TCGA.13.1405.01A	868	Dead	1.11714	-0.238838	0.0624328	1.45094	1.16955	-0.336978	-0.492794	-0.723395	0.430678	-0.322365	-0.39563	0.836969	-1.02414	0.6938	-0.783022	-0.402848	-0.551275	-0.316354	-0.412178	-0.165256	-0.418976	0.0790841	1.01128	-0.43939	low
TCGA.13.1407.01A	2534	Alive	0.782223	-0.238838	-0.113341	0.450938	-0.467324	-0.336978	3.01424	-0.307074	-0.238216	-0.322365	1.64844	-0.756049	1.12301	-0.654108	-1.92295	-0.402848	-0.551275	-0.391765	-0.412178	-0.165256	-0.418976	-0.565745	-0.794106	-0.25852	low
TCGA.13.1408.01A	1680	Dead	0.2315	-0.238838	2.06156	-0.156432	0.332244	-0.336978	-0.636693	-0.237959	-0.238216	-0.322365	-0.286292	-0.463499	0.127445	0.673389	-0.736296	-0.402848	-0.551275	-0.56674	-0.412178	-0.165256	-0.418976	0.461141	2.10162	-0.332528	low
TCGA.13.1409.01A	1742	Dead	-1.32047	5.31286	0.614003	-1.04444	-0.522621	-0.336978	-0.391705	0.962129	0.730318	1.88095	-0.747762	-0.756049	1.92583	-1.48468	-1.78138	-0.402848	-0.551275	2.29574	-0.412178	-0.165256	-0.418976	-0.599535	-0.678044	1.01405	high
TCGA.13.1410.01A	2464	Alive	-0.43565	-0.238838	0.0956334	-1.04444	0.374321	-0.336978	1.21155	-0.929367	2.04353	-0.322365	-0.943989	-0.756049	-0.156597	1.97759	0.206953	-0.402848	0.641897	-0.56674	0.610875	-0.165256	-0.418976	-0.317258	0.0540826	-1.39992	low
TCGA.13.1411.01A	531	Dead	-0.560397	-0.238838	-0.692001	-0.715619	-0.516694	1.22287	-1.1115	-1.10457	-0.238216	-0.322365	0.28671	-0.756049	1.67447	0.90136	0.333204	-0.402848	-0.551275	-0.279117	-0.412178	-0.165256	2.09287	0.12064	2.62796	1.47534	high
TCGA.13.1477.01A	1662	Dead	-0.238561	-0.238838	-0.545281	-0.475249	0.116573	-0.336978	-1.1115	1.12888	-0.238216	-0.322365	1.30693	-0.512604	0.413147	1.33962	-0.0454461	0.746199	-0.551275	-0.56674	-0.412178	-0.165256	-0.418976	-0.914096	-0.327761	-0.298234	low
TCGA.13.1483.01A	895	Dead	-0.603525	-0.238838	-0.692001	-0.39566	0.401082	-0.336978	-0.328942	0.536549	-0.238216	-0.322365	-0.659862	-0.0736019	1.01558	-0.965423	-0.781048	-0.402848	2.11175	-0.56674	0.47498	-0.165256	-0.418976	0.223249	0.901691	1.11455	high
TCGA.13.1485.01A	629	Dead	-0.136621	-0.238838	-0.692001	-0.757928	0.107651	-0.336978	-0.827172	0.674584	-0.238216	-0.322365	-1.20709	-0.756049	1.80428	-1.35537	-0.0943761	3.13272	-0.551275	-0.56674	0.922731	-0.165256	-0.418976	-0.102989	2.75042	2.02658	high
TCGA.13.1487.01A	681	Dead	1.1409	-0.238838	-0.569371	0.457073	-0.151638	-0.336978	-0.200099	0.21346	-0.238216	-0.322365	0.815308	-0.756049	0.0654052	0.671661	-0.65562	1.37607	-0.396618	-0.144331	-0.412178	-0.165256	-0.418976	-0.534303	0.528561	-0.107589	low
TCGA.13.1488.01A	2154	Dead	-0.259233	-0.238838	-0.296041	-0.701796	-0.491913	1.03603	0.163441	-1.18172	-0.238216	-0.322365	1.26435	-0.756049	0.753086	3.28086	-0.998046	-0.402848	-0.501607	0.187665	-0.412178	-0.165256	-0.418976	-0.895559	-0.525918	-1.54264	low
TCGA.13.1489.01A	2553	Dead	-1.32047	3.45045	-0.692001	-0.773504	1.28516	-0.336978	-0.0203493	0.191377	-0.238216	-0.322365	1.99031	1.58449	-0.260408	0.214309	-1.10933	-0.402848	0.77079	-0.56674	-0.412178	0.12834	-0.418976	-0.931803	-0.834828	-0.264594	low
TCGA.13.1492.01A	3819	Dead	1.94372	-0.238838	0.201434	0.911019	-1.68136	-0.299586	-1.08824	-0.636002	-0.238216	-0.322365	-0.48737	0.0849703	-0.484442	-0.374859	0.684822	-0.402848	0.925199	0.411921	-0.412178	-0.165256	-0.418976	-0.766216	-0.78597	-0.011083	high
TCGA.13.1495.01A	2749	Dead	-0.508302	-0.238838	-0.692001	-0.188815	2.34061	-0.336978	0.716706	-1.5631	-0.238216	-0.322365	0.888404	0.0380851	-0.825894	3.16605	-1.12821	-0.402848	-0.551275	0.694247	-0.412178	-0.165256	-0.418976	-1.13342	-0.336109	-1.95037	low
TCGA.13.1496.01A	129	Dead	-1.32047	7.93751	0.270101	0.39143	-0.232196	0.716738	0.990766	-1.34764	3.48861	-0.322365	-0.533668	-0.756049	-1.15976	1.05902	-0.443966	-0.402848	1.36422	-0.0766681	-0.412178	-0.165256	1.95169	-1.06981	-0.83808	-0.900494	low
TCGA.13.1497.01A	3871	Alive	-0.105868	-0.238838	2.04052	-0.337295	0.522394	-0.336978	0.28532	-1.0809	-0.238216	2.27348	-1.37386	-0.703482	0.247407	1.33537	-0.827468	-0.402848	-0.551275	-0.56674	-0.136813	-0.165256	-0.418976	0.277522	0.00378992	-1.24728	low
TCGA.13.1498.01A	2012	Dead	-1.17582	0.464407	-0.692001	0.650486	0.473842	-0.336978	-0.0512544	-0.197121	-0.238216	-0.322365	1.71127	-0.310295	0.656825	0.554815	-1.04055	2.45074	-0.551275	-0.56674	-0.412178	-0.165256	-0.418976	-0.887735	-0.413564	-0.0649106	low
TCGA.13.1499.01A	3500	Alive	-0.574203	1.72615	0.703387	1.54439	-0.769315	-0.232988	-0.789524	2.32283	-0.238216	-0.322365	1.47143	0.0325508	-0.826092	0.809619	-1.03392	-0.397838	-0.551275	0.671628	-0.412178	-0.165256	-0.340705	0.256339	1.00942	-0.511869	low
TCGA.13.1501.01A	1314	Dead	1.03715	-0.238838	0.57919	-0.221884	0.887409	-0.336978	-0.67146	0.605815	-0.238216	-0.322365	-0.295378	-0.28679	0.09963	-0.422317	-0.704933	-0.26243	-0.328864	-0.216109	-0.412178	-0.165256	-0.418976	-0.748509	0.340173	0.222323	high
TCGA.13.1505.01A	1998	Alive	0.3802	-0.238838	2.56698	0.637229	0.242608	-0.336978	1.18667	-0.511907	-0.238216	-0.322365	-0.463876	0.274251	-0.883126	0.0647366	-1.00904	-0.0860642	-0.527082	-0.149439	-0.412178	-0.165256	0.0176536	-0.363199	0.830499	-1.04135	low
TCGA.13.1506.01A	1039	Dead	0.0343857	-0.238838	-0.17553	-0.373562	-0.425577	-0.336978	-0.86565	0.170327	-0.238216	-0.322365	0.427224	-0.254323	-0.330826	-0.836215	-1.17214	-0.402848	4.26749	-0.56674	1.95197	-0.165256	1.40464	-1.13517	-0.797626	0.702974	high
TCGA.13.1507.01A	1993	Dead	-0.929357	-0.238838	2.27895	-1.04444	-1.64849	6.81499	-0.268851	-1.5631	3.32254	-0.322365	0.720872	-0.512	-0.358446	1.59699	-0.240349	-0.197306	-0.551275	-0.56674	0.415474	0.797624	-0.418976	-0.463599	-0.381254	-1.56639	low
TCGA.13.1509.01A	2438	Alive	-0.765337	-0.238838	4.81312	-0.676583	-0.661142	-0.336978	-0.174746	-0.943993	1.49993	-0.322365	0.316706	0.237493	-0.753387	0.471197	-0.478799	-0.193988	-0.551275	-0.56674	-0.263537	0.413518	-0.418976	-0.568193	0.296779	-1.65281	low
TCGA.13.1510.01A	1359	Dead	0.411974	-0.238838	-0.601385	0.639901	0.543618	-0.336978	-0.0141954	1.45774	-0.238216	-0.322365	-0.0314441	-0.371573	-0.441321	0.891279	-1.20705	-0.402848	0.898999	0.24248	-0.412178	-0.165256	-0.418976	-0.00117162	-0.706443	-0.648975	low
TCGA.13.1511.01A	1650	Dead	-0.113679	-0.238838	-0.379768	-0.528927	-0.172153	-0.336978	-1.1115	0.404082	-0.238216	-0.322365	0.611345	-0.573148	-0.222381	1.05093	0.401826	-0.402848	1.74184	-0.190741	-0.412178	-0.165256	-0.418976	-0.0628167	0.626273	-0.198006	low
TCGA.13.1512.01A	442	Alive	-1.32047	2.0461	-0.370661	0.281804	-1.37246	-0.336978	-0.377751	0.712691	-0.238216	-0.322365	-0.426274	-0.756049	1.58088	2.16671	-0.531271	0.445598	-0.551275	-0.386122	-0.412178	-0.165256	-0.418976	-0.852756	0.579459	-0.38416	low
TCGA.13.2060.01A	2369	Alive	0.0628873	-0.238838	1.13005	0.785347	0.297044	5.21463	0.282317	-1.22292	0.172647	-0.322365	-1.1339	-0.54567	-1.3031	1.55711	0.118738	-0.402848	-0.529667	-0.115987	-0.412178	-0.165256	-0.418976	-1.15481	-0.286044	-1.65074	low
TCGA.13.A5FT.01A	2143	Alive	0.515074	-0.238838	0.811447	-1.02309	-0.215681	-0.336978	2.15298	0.650845	-0.219925	-0.322365	-0.354717	-0.520007	-0.236224	-0.199193	-1.40791	-0.402848	3.17807	-0.56674	-0.412178	-0.165256	-0.418976	-0.280285	-0.774361	-0.918356	low
TCGA.20.0987.01A	701	Dead	-0.914577	-0.238838	0.094073	-0.0351385	-0.411458	-0.174611	-0.688549	-0.423059	-0.238216	1.75387	-0.542266	0.400379	1.12335	0.361547	-0.00760494	-0.402848	-0.551275	0.12124	-0.412178	-0.165256	-0.418976	-0.123834	-0.736825	0.0551549	high
TCGA.20.0991.01A	797	Alive	-1.32047	4.50808	0.936047	1.27941	-1.61646	2.70479	-0.536504	-0.0359554	-0.238216	-0.322365	0.335094	-0.5453	0.00871681	-0.114976	0.314897	0.274895	-0.551275	-0.56674	-0.345533	-0.165256	1.29562	-0.614614	-0.781376	0.0770991	high
TCGA.20.1682.01A	837	Alive	0.550494	-0.238838	0.436266	1.39527	0.513782	4.59127	-0.768204	-0.51817	-0.238216	-0.322365	-1.10943	0.787177	-0.802094	-0.146273	-0.414334	-0.367781	-0.551275	-0.525341	-0.412178	-0.165256	-0.418976	1.04271	0.715168	-0.0504753	low
TCGA.20.1683.01A	772	Alive	-0.0827394	-0.238838	6.22701	0.074737	-1.36962	-0.214599	-1.08824	-0.627961	-0.238216	-0.322365	-0.768393	-0.756049	-0.191728	-0.83882	-0.740561	-0.402848	-0.551275	0.0166663	-0.412178	-0.165256	-0.418976	0.742816	-0.551786	-1.15548	low
TCGA.20.1686.01A	89	Alive	0.384592	-0.238838	2.40487	-1.04444	0.10628	-0.336978	-1.1115	0.0553765	0.188941	4.62976	-1.37386	-0.0909693	-0.342782	-0.130168	-0.363021	-0.402848	-0.317467	0.984302	-0.412178	-0.165256	-0.418976	0.24082	-0.674636	-0.611727	low
TCGA.20.1687.01A	81	Alive	0.68713	-0.238838	-0.139999	-0.0160682	1.05936	-0.336978	0.490347	0.377402	-0.238216	-0.322365	-0.613484	1.97769	-0.892825	0.812439	-0.588021	0.193849	-0.511104	-0.483171	-0.412178	-0.165256	-0.418976	-0.586766	-0.371917	-0.910281	low
TCGA.23.1021.01A	1446	Dead	0.735886	-0.238838	-0.171775	0.520416	0.791368	-0.336978	-0.0548911	-0.263274	-0.238216	-0.322365	1.08037	0.195884	-0.730099	-1.39526	-0.644719	-0.402848	1.66473	-0.201685	-0.412178	-0.165256	0.426088	-0.924838	-0.603288	0.493297	high
TCGA.23.1022.01A	1511	Dead	-1.32047	-0.0732541	-0.692001	-1.04444	-0.0903671	-0.336978	-0.928147	1.5786	-0.238216	-0.322365	1.83915	-0.756049	0.876874	-1.23031	0.314236	0.0472357	-0.551275	2.81234	-0.412178	-0.165256	-0.418976	-0.775249	-0.669978	1.02622	high
TCGA.23.1023.01A	1233	Alive	-1.32047	-0.238838	0.841039	0.375737	-0.513074	-0.336978	-0.8361	-0.21885	-0.238216	-0.322365	0.0785123	0.909721	-0.493354	1.4738	0.141898	-0.344515	-0.551275	1.85059	-0.412178	-0.165256	-0.351887	4.38122	0.495806	-0.866378	low
TCGA.23.1024.01A	468	Alive	0.458587	-0.238838	-0.692001	0.929231	-0.0027403	-0.336978	3.15399	-0.108929	-0.238216	-0.322365	-0.470618	0.0502475	-0.902665	-0.771948	-0.366179	-0.402848	2.36639	-0.190022	-0.412178	-0.165256	-0.418976	-0.990832	-0.862648	-0.709666	low
TCGA.23.1026.01A	816	Alive	-0.148822	-0.238838	-0.692001	0.143327	1.55793	0.756162	0.0903874	0.264591	-0.238216	-0.322365	1.01346	-0.11054	-0.519122	1.06342	-0.59846	0.259061	-0.551275	-0.253979	-0.412178	-0.165256	-0.418976	-0.306181	0.147407	-0.587294	low
TCGA.23.1027.01A	976	Dead	-0.433484	-0.238838	-0.692001	-1.03956	-0.0428189	-0.336978	-0.568866	-0.450303	-0.238216	0.150444	-1.26751	-0.756049	2.3692	-0.406459	0.0825424	-0.402848	-0.551275	-0.56674	1.38213	-0.165256	-0.418976	-0.130638	0.587114	1.23901	high
TCGA.23.1028.01A	1503	Alive	-0.0965821	-0.238838	-0.395045	-0.266779	0.700481	2.21083	-0.900283	0.956092	-0.238216	-0.322365	0.720604	-0.486224	-0.0250175	2.5243	-1.63377	-0.402848	0.0659179	-0.56674	0.033187	-0.165256	-0.418976	-0.196056	-0.776489	-1.18606	low
TCGA.23.1029.01A	268	Alive	1.18402	-0.238838	-0.692001	-0.757531	-0.240937	-0.336978	0.421817	-0.77975	-0.238216	-0.322365	1.35458	1.12064	-0.647831	-0.786781	-0.543818	-0.402848	2.94988	-0.128011	-0.412178	-0.165256	-0.285023	1.25111	-0.315228	0.141405	high
TCGA.23.1030.01A	886	Alive	-0.41911	-0.238838	-0.692001	-0.533605	0.10302	-0.336978	-1.1115	0.696822	-0.238216	0.226808	-0.709058	-0.52571	2.21962	0.106532	-0.598188	-0.402848	-0.551275	-0.478762	-0.412178	-0.165256	-0.418976	0.986586	-0.445631	0.861028	high
TCGA.23.1109.01A	1562	Dead	-0.863234	-0.238838	-0.692001	0.107147	-1.04708	-0.336978	-0.452515	0.666522	-0.238216	-0.322365	-0.329516	-0.321452	0.854612	-0.172714	-0.135681	8.14445	-0.551275	-0.56674	0.305332	-0.165256	-0.418976	0.289127	-0.135769	0.498764	high
TCGA.23.1110.01A	1658	Alive	3.05436	-0.238838	1.3757	-0.865715	0.466179	-0.336978	-1.1115	-0.250698	-0.238216	-0.322365	0.195191	0.298469	0.0983498	-1.26103	-1.33215	-0.402848	-0.379829	-0.56674	-0.412178	-0.165256	-0.418976	0.233917	-0.638099	0.339336	high
TCGA.23.1111.01A	98	Alive	2.1275	-0.238838	-0.501968	-0.754139	1.58008	-0.336978	-0.047545	-0.611082	-0.238216	-0.322365	-0.410258	0.7501	-0.612109	-1.45409	-1.13046	-0.402848	2.54767	-0.56674	-0.412178	-0.165256	-0.418976	-0.381634	-0.455891	0.481947	high
TCGA.23.1113.01A	949	Dead	-1.32047	3.41616	-0.561302	-1.04444	-0.334793	-0.336978	-1.02711	-0.95584	-0.238216	4.5656	-1.37386	-0.400685	0.208358	-1.48468	1.78553	1.30067	-0.551275	3.95884	-0.412178	-0.165256	-0.418976	-0.93657	0.439837	1.16235	high
TCGA.23.1114.01A	2089	Dead	2.17878	-0.238838	-0.692001	-1.04444	0.818725	-0.336978	-0.00207921	-0.760658	-0.238216	-0.322365	-1.0734	-0.588138	0.838222	-1.48468	-0.783702	-0.402848	1.57776	-0.56674	0.079528	-0.165256	-0.418976	0.449449	0.0637879	1.07302	high
TCGA.23.1116.01A	592	Dead	-1.32047	1.95963	-0.692001	-0.860983	-1.25611	-0.336978	-0.257054	-0.397894	0.119159	-0.322365	-0.919608	-0.756049	1.0427	-0.203147	1.02551	-0.173547	-0.551275	-0.56674	3.64492	-0.165256	9.341	0.114491	1.75913	3.05132	high
TCGA.23.1118.01A	2616	Alive	-0.938112	-0.238838	-0.692001	-0.787792	1.40355	-0.336978	-0.365832	-1.23334	-0.238216	-0.322365	-0.259468	-0.492508	-0.0315574	1.95601	-0.0776329	-0.158021	1.64171	-0.118497	-0.412178	-0.165256	-0.418976	-0.691715	-0.43619	-0.890182	low
TCGA.23.1119.01A	3953	Alive	-0.638534	-0.238838	2.18661	-0.049476	0.192595	0.510281	-0.807212	-1.5048	0.753614	-0.322365	0.992975	-0.677288	-1.17286	0.978965	0.849182	0.253342	-0.551275	0.200128	-0.412178	-0.165256	-0.0165775	-0.0895337	-0.414224	-1.27904	low
TCGA.23.1120.01A	130	Alive	-0.768104	-0.238838	-0.692001	-0.65195	0.482843	-0.336978	0.333116	0.921665	-0.238216	-0.322365	0.418224	-0.38817	0.137045	2.28436	-0.156329	-0.402848	-0.551275	0.489906	-0.412178	-0.165256	-0.418976	0.0128928	-0.340374	-1.14209	low
TCGA.23.1122.01A	1189	Dead	0.829464	-0.238838	-0.559963	-0.831364	-0.367173	-0.336978	1.1424	-0.904926	-0.238216	-0.322365	0.9738	0.87181	-0.405912	0.156426	-0.305336	3.05123	0.99802	-0.56674	-0.412178	-0.165256	-0.418976	0.0138019	-0.357452	-0.48485	low
TCGA.23.1123.01A	1018	Dead	-0.686116	-0.238838	-0.0121316	1.1502	0.122555	0.570039	0.77048	-0.661043	-0.238216	0.917584	-1.14691	0.00320679	-0.424335	0.887513	0.741945	-0.402848	-0.379174	-0.135137	-0.412178	-0.165256	-0.418976	-0.361097	-0.737301	-0.975994	low
TCGA.23.2077.01A	3525	Alive	-1.07972	-0.238838	-0.692001	0.279777	-0.883301	-0.336978	-0.606431	2.24094	-0.238216	-0.322365	-1.30259	-0.409389	0.311524	0.126089	2.01589	0.169296	-0.551275	0.644908	-0.412178	-0.165256	-0.418976	0.0680479	-0.401451	0.171688	high
TCGA.23.2078.01A	2661	Alive	0.890887	-0.238838	-0.12337	1.27149	0.346316	-0.336978	-0.433168	2.41567	-0.238216	0.164577	-1.13212	-0.389443	-1.06528	1.8295	-0.483183	-0.137031	-0.551275	-0.125132	-0.412178	-0.165256	-0.418976	0.273638	2.10019	-0.757709	low
TCGA.23.2084.01A	1516	Dead	-0.101798	-0.238838	-0.692001	-0.639139	0.481269	0.573259	0.191235	-0.738304	-0.238216	-0.322365	-0.312454	4.19851	-1.3031	-0.381302	0.602186	-0.402848	0.966454	0.122043	-0.412178	-0.165256	-0.418976	-0.176571	0.0652913	-0.154193	low
TCGA.24.0966.01A	232	Alive	-1.24136	-0.238838	0.198569	1.50319	-0.711913	-0.336978	-0.78977	1.68834	-0.238216	-0.322365	0.758265	0.254246	-1.3031	-0.966377	1.59533	-0.402848	1.82993	-0.56674	-0.35363	-0.165256	-0.307161	-0.524619	-0.862365	-0.0254492	low
TCGA.24.0968.01A	598	Dead	0.0636411	-0.238838	-0.252652	0.886993	-0.0751576	-0.336978	0.637772	-0.272	-0.238216	-0.322365	1.32996	1.95811	-1.04681	0.195211	0.31258	-0.402848	-0.372564	-0.56674	-0.272731	-0.165256	-0.418976	-0.495751	0.571853	-0.471026	low
TCGA.24.0970.01A	354	Dead	0.406219	-0.238838	-0.692001	-0.658066	-0.278839	-0.336978	-0.676697	1.4095	-0.238216	-0.322365	0.863366	-0.756049	0.828571	-1.30289	0.81063	-0.402848	0.155643	-0.426641	-0.412178	-0.0726684	-0.418976	-0.789729	0.999617	1.32338	high
TCGA.24.0979.01A	1264	Dead	-1.32047	-0.238838	-0.333399	0.693286	-0.00811506	-0.336978	2.28107	-1.5631	-0.238216	-0.322365	0.297585	0.252678	0.40752	1.10951	-1.93714	-0.362771	-0.333787	2.95505	-0.412178	0.772886	-0.418976	0.940244	-0.675537	-1.08998	low
TCGA.24.0982.01A	679	Dead	1.78276	-0.238838	2.34615	-0.480632	0.381359	-0.336978	-0.127036	0.165793	-0.238216	-0.322365	0.16424	-0.655253	-0.220273	-0.27554	-1.26171	-0.402848	-0.551275	-0.56674	-0.412178	-0.165256	-0.418976	-0.061453	-0.0456456	-0.58969	low
TCGA.24.1103.01A	1646	Dead	2.26433	-0.238838	-0.0511953	-0.878587	0.14765	-0.336978	3.02631	-1.5631	0.486556	-0.322365	0.47732	-0.21436	-0.227092	-0.176171	-1.9766	-0.402848	1.7236	-0.0611674	-0.412178	0.294977	-0.418976	-0.145726	-0.765451	-0.910321	low
TCGA.24.1104.01A	1933	Dead	-0.370547	-0.238838	0.293911	1.02181	0.95943	-0.336978	0.791924	1.01718	-0.238216	-0.322365	0.791151	0.684859	-1.29033	-0.180916	-0.177141	-0.402848	-0.551275	-0.56674	0.952817	-0.165256	-0.418976	-0.160243	-0.430106	-0.732266	low
TCGA.24.1105.01A	1442	Dead	1.08654	-0.238838	0.703526	0.0695998	0.248033	0.588538	0.683639	-0.29246	-0.238216	-0.322365	-0.528873	-0.617678	-0.193597	-0.415876	0.369689	-0.402848	-0.551275	-0.56674	-0.412178	-0.165256	-0.418976	-0.327648	-0.0557762	-0.290748	low
TCGA.24.1413.01A	192	Alive	1.34375	-0.238838	0.349072	-1.04444	-1.40121	-0.336978	2.81084	-1.09152	0.981165	-0.322365	-0.262428	-0.39277	-0.0213078	-0.601294	-0.108015	-0.402848	2.3407	-0.552467	-0.412178	0.0502116	0.622089	0.397681	-0.755389	-0.459738	low
TCGA.24.1416.01A	194	Alive	-0.418949	-0.238838	-0.107795	-1.04444	0.944078	-0.336978	1.27979	-0.676991	-0.238216	-0.322365	1.01862	1.46888	-1.3031	-1.38614	-0.13382	-0.402848	1.74956	-0.56674	3.82334	-0.0937151	-0.418976	-0.327705	-0.707998	-0.212901	low
TCGA.24.1417.01A	238	Alive	-1.32047	1.08602	-0.405386	-1.04444	1.36535	-0.336978	-0.417058	-0.467389	-0.14704	-0.322365	0.113598	-0.74497	0.238305	0.407675	0.879464	-0.402848	0.277258	0.292203	-0.412178	-0.165256	-0.418976	0.72172	0.0852447	-0.00612487	high
TCGA.24.1418.01A	243	Alive	1.02105	-0.238838	-0.294782	-0.481206	2.14915	-0.336978	-0.436331	0.0182034	-0.238216	-0.322365	-1.19614	0.698824	-0.689868	0.180814	-0.384106	-0.402848	0.478246	-0.56674	-0.31101	-0.165256	-0.418976	0.252134	0.961794	-0.0213234	low
TCGA.24.1419.01A	239	Alive	2.68392	-0.238838	-0.37317	-1.04444	0.395893	-0.336978	-0.125876	0.865382	-0.238216	-0.203913	-1.16059	1.94669	-0.736968	-1.48468	0.268808	-0.402848	0.173281	-0.56674	0.501386	-0.165256	-0.418976	-0.461317	-0.702751	0.395921	high
TCGA.24.1423.01A	190	Alive	-0.447513	-0.238838	-0.619183	0.0664014	0.321014	-0.336978	1.73718	0.460335	-0.238216	-0.322365	1.20291	-0.408339	-0.0492203	1.6581	-0.409844	-0.402848	-0.345281	-0.56674	-0.412178	-0.165256	-0.418976	0.629276	-0.371847	-1.23854	low
TCGA.24.1424.01A	183	Alive	0.52006	-0.238838	0.0239292	-0.272014	-0.397345	-0.336978	0.945654	-0.64856	-0.238216	-0.322365	-0.31269	-0.525549	-0.166212	1.21475	0.902986	-0.402848	-0.551275	-0.301236	-0.412178	-0.165256	2.1893	1.132	0.125361	-0.361857	low
TCGA.24.1425.01A	181	Alive	1.00124	-0.238838	-0.321682	-0.609306	-0.285073	-0.239013	-0.416494	1.04513	-0.238216	2.57566	-1.19887	-0.756049	0.762841	-0.0525879	0.34372	-0.402848	-0.551275	-0.30229	-0.412178	-0.165256	0.553248	4.22437	3.25751	1.20405	high
TCGA.24.1426.01A	163	Alive	-1.32047	0.0867963	-0.550017	-1.04444	1.03899	-0.336978	-0.91577	2.579	-0.238216	-0.148502	0.190688	0.37828	-0.894277	-1.48468	1.14183	-0.402848	0.145071	3.31719	-0.412178	-0.165256	-0.0482156	-0.701522	-0.604906	0.675752	high
TCGA.24.1427.01A	147	Alive	0.388491	-0.238838	1.0654	1.44882	0.358734	-0.336978	-0.871708	0.806746	-0.238216	-0.322365	-0.888384	1.81317	-1.19507	-0.314702	-0.246758	-0.17636	-0.487685	-0.295776	-0.412178	-0.165256	-0.0548644	0.590382	1.3194	-0.0183667	high
TCGA.24.1428.01A	529	Alive	-1.20604	-0.238838	0.230394	-0.618988	-0.899404	-0.336978	-0.498318	1.12204	-0.238216	-0.322365	-0.136138	-0.44117	2.03016	0.108643	-0.237916	-0.402848	-0.235458	-0.56674	-0.412178	-0.165256	-0.418976	-0.498337	-0.597161	0.40122	high
TCGA.24.1430.01A	863	Dead	2.0808	-0.238838	-0.119886	-1.04444	2.77023	-0.336978	-0.463235	-0.781814	-0.238216	0.929219	-0.644947	-0.756049	0.408053	-1.48468	-1.32499	-0.402848	-0.551275	0.47457	-0.412178	-0.165256	-0.418976	0.401323	-0.440033	0.806243	high
TCGA.24.1431.01A	583	Dead	-0.426109	-0.238838	-0.659432	0.193059	0.973424	-0.336978	-0.0164855	-0.0770315	-0.238216	-0.322365	-0.140934	2.40971	-1.3031	0.256921	1.64154	-0.402848	-0.551275	-0.56674	-0.220704	-0.165256	-0.418976	-1.38011	-0.594766	-0.5593	low
TCGA.24.1434.01A	568	Dead	-0.557809	-0.238838	-0.692001	-0.61327	1.17279	-0.336978	-0.482374	-0.60232	-0.238216	-0.322365	-0.153224	1.89263	-0.753663	0.294562	0.296993	-0.25874	-0.551275	-0.56674	3.47901	1.21383	-0.0540287	0.135554	3.92658	0.686941	high
TCGA.24.1435.01A	1324	Dead	-0.098327	-0.238838	-0.692001	0.216557	0.114207	-0.336978	-0.771452	-0.332012	-0.238216	-0.322365	-0.662278	-0.496112	-0.133686	2.30762	0.892368	-0.0736382	-0.38358	0.0269623	-0.412178	-0.165256	-0.2642	0.841334	2.19836	-0.438859	low
TCGA.24.1464.01A	379	Dead	-0.85065	-0.238838	-0.493309	3.98909	-0.775259	-0.336978	0.744833	1.78314	-0.238216	-0.322365	1.77409	-0.151659	-1.2895	-0.0701691	0.304125	-0.402848	-0.551275	-0.56674	-0.412178	-0.165256	-0.418976	-0.968448	-0.731829	-0.638993	low
TCGA.24.1467.01A	3224	Dead	-1.06631	-0.238838	-0.692001	-0.15902	-1.45957	-0.336978	0.918738	1.30695	0.86144	-0.322365	-0.646683	-0.0535965	0.18542	0.839487	0.534441	-0.402848	-0.551275	3.26914	-0.412178	-0.165256	-0.418976	-0.600301	-0.633841	-0.612975	low
TCGA.24.1469.01A	277	Alive	1.05641	-0.238838	0.300315	-0.845216	-0.332564	-0.336978	0.847792	0.320804	-0.238216	-0.322365	-0.363051	-0.756049	1.14024	0.157166	-0.593405	-0.402848	-0.551275	-0.56674	-0.412178	-0.165256	-0.418976	-0.83005	-0.8061	-0.258406	low
TCGA.24.1470.01A	105	Alive	0.0789809	-0.238838	-0.316266	0.729876	0.381691	0.508216	1.22132	1.53896	-0.238216	2.84102	-1.37386	-0.230882	-0.787224	0.15791	0.0855641	1.46317	-0.14884	-0.56674	-0.412178	-0.165256	-0.418976	0.822432	-0.542967	-0.716148	low
TCGA.24.1471.01A	36	Alive	-0.245103	-0.238838	-0.634026	0.275734	0.673743	-0.336978	0.0825439	-0.588766	-0.238216	-0.322365	-0.0190521	4.72556	-1.3031	0.264191	-0.0184606	-0.09428	-0.509679	0.28847	-0.412178	-0.165256	-0.418976	-0.784718	-0.869447	-0.646927	low
TCGA.24.1474.01A	676	Dead	-1.32047	0.263123	-0.623029	0.017361	-0.369429	-0.310269	-0.335876	-1.45669	-0.238216	-0.322365	-0.353976	1.25381	-1.3031	-0.399916	3.44327	-0.402848	-0.542024	2.73598	-0.412178	-0.165256	1.87077	0.238381	-0.829319	0.283742	high
TCGA.24.1544.01A	820	Dead	-0.286491	-0.238838	-0.246761	-0.733757	-2.20218	-0.336978	0.805716	1.16733	4.80204	-0.322365	-1.14159	-0.756049	2.31673	-0.299441	-1.9766	-0.402848	-0.551275	2.95353	-0.412178	-0.165256	-0.418976	-0.461526	-0.823541	0.461237	high
TCGA.24.1546.01A	1955	Dead	-0.470324	-0.238838	-0.147169	-0.852675	-0.101973	-0.336978	-1.06822	-0.24011	-0.238216	-0.322365	-1.00181	0.177956	0.920186	-0.397196	-0.0994574	6.09837	-0.551275	-0.324253	0.213039	-0.165256	0.740553	0.345317	1.60458	1.237	high
TCGA.24.1549.01A	1721	Dead	-0.277411	-0.238838	-0.48973	0.167468	0.251674	2.83616	0.618262	0.492567	0.33166	3.99552	-0.84353	-0.756049	0.280328	0.723276	-1.24982	-0.402848	0.147259	0.128106	-0.412178	-0.165256	-0.418976	-0.719337	-0.729199	-0.528089	low
TCGA.24.1550.01A	1249	Dead	0.279968	-0.238838	0.555242	-0.630917	-1.31632	0.646378	-0.156285	-1.01111	-0.238216	-0.322365	-0.719773	-0.756049	0.960109	-0.668876	1.8133	-0.402848	-0.551275	-0.56674	0.277929	-0.165256	0.160503	2.50872	1.49779	0.847785	high
TCGA.24.1551.01A	1579	Dead	-0.524879	-0.238838	-0.607786	0.342804	0.0138179	-0.336978	-1.1115	0.47567	-0.238216	-0.322365	0.487623	-0.0370643	1.15908	0.512561	-0.64918	-0.190774	-0.551275	-0.56674	-0.0177157	-0.165256	0.364409	-0.121527	-0.775234	0.429282	high
TCGA.24.1552.01A	1259	Dead	2.02294	-0.238838	-0.486664	-0.0778056	-1.16532	-0.336978	-0.25021	0.159164	-0.128219	-0.322365	0.184441	-0.717452	0.340557	0.198096	0.294586	-0.402848	-0.516728	-0.56674	0.974976	0.130072	-0.418976	-0.218128	-0.673893	-0.0426389	low
TCGA.24.1553.01A	1767	Dead	-1.1587	-0.238838	1.02731	4.42821	-2.10826	-0.336978	0.580575	1.68117	1.22684	-0.322365	-0.269718	0.00360456	-0.793903	0.640417	-0.369926	-0.402848	-0.551275	-0.56674	-0.412178	-0.165256	-0.418976	-0.0532247	-0.699634	-1.17444	low
TCGA.24.1557.01A	1213	Dead	2.89488	-0.238838	-0.189111	-0.848488	0.491246	-0.336978	-0.830295	0.403112	-0.238216	-0.322365	-1.17437	0.312914	-0.0969981	-0.160686	-0.583557	-0.402848	-0.551275	0.717712	-0.412178	-0.165256	-0.418976	0.275156	-0.691093	0.0574891	high
TCGA.24.1558.01A	594	Dead	-1.15411	-0.238838	-0.63716	-0.80801	-1.27766	-0.336978	-0.153957	0.777915	-0.238216	-0.322365	-0.0938115	-0.756049	3.09966	-1.16843	0.213714	-0.402848	-0.551275	-0.256285	-0.412178	-0.165256	-0.418976	-0.158322	-0.559925	1.49297	high
TCGA.24.1560.01A	1341	Dead	0.718925	-0.238838	-0.405486	-0.354305	0.860719	-0.336978	3.76596	-1.41671	-0.238216	-0.322365	-0.228348	-0.657145	-0.363454	0.0451645	-0.201586	-0.402848	0.998968	-0.56674	-0.412178	-0.165256	-0.418976	-0.443568	-0.761809	-1.1405	low
TCGA.24.1562.01A	1384	Dead	-0.796514	-0.238838	-0.692001	-0.128062	0.648108	-0.336978	-1.1115	2.31599	-0.238216	-0.322365	0.8551	-0.716742	1.12003	-0.668855	-0.863802	1.75362	-0.551275	-0.0966716	-0.412178	-0.165256	-0.418976	-0.185146	0.125253	1.02527	high
TCGA.24.1563.01A	1451	Dead	-0.250798	-0.238838	-0.667932	-0.608156	1.1198	-0.336978	-0.529569	-0.752595	-0.238216	-0.322365	1.75007	0.692174	-0.011329	-0.877765	-0.492589	-0.19392	-0.015807	-0.56674	2.55861	0.225581	0.482824	0.290358	2.14635	1.25098	high
TCGA.24.1565.01A	312	Dead	0.697264	-0.238838	0.0965182	1.44369	-0.666059	-0.336978	-0.778781	2.10022	-0.238216	-0.322365	0.00228303	0.0995597	-1.3031	-1.01999	1.62772	-0.402848	-0.400149	-0.190543	-0.412178	-0.165256	1.70361	-1.10098	-0.878802	0.462888	high
TCGA.24.1567.01A	524	Dead	1.56664	-0.238838	-0.692001	2.38186	-1.64565	-0.336978	-0.787601	1.05851	-0.238216	-0.322365	0.642863	-0.38719	0.697513	-1.45629	-0.789593	-0.402848	0.218854	-0.56674	-0.34564	-0.165256	-0.418976	-0.0698494	-0.50448	1.08391	high
TCGA.24.1603.01A	2742	Dead	-0.331676	-0.238838	-0.368095	-0.793127	-0.704489	-0.336978	0.191295	0.0525771	1.44825	-0.322365	-0.0851959	-0.756049	1.01113	0.542936	-0.503088	-0.402848	-0.551275	2.09218	-0.412178	-0.165256	1.59664	0.398145	-0.762233	0.284141	high
TCGA.24.1604.01A	2688	Dead	-0.906749	-0.157243	-0.330954	-0.194234	0.621658	-0.336978	1.31331	-0.286957	-0.238216	-0.322365	1.01961	2.09749	-1.3031	-0.491826	-0.472876	-0.402848	2.59709	0.223764	-0.412178	-0.165256	-0.143703	0.260455	-0.646048	-0.530082	low
TCGA.24.1616.01A	1163	Dead	0.131773	-0.238838	-0.692001	-0.615747	1.12437	-0.336978	-0.945843	0.591918	-0.238216	-0.322365	2.13951	-0.293011	-0.143039	0.344315	-0.53257	-0.402848	0.764944	-0.56674	-0.381328	-0.165256	-0.418976	-0.0774177	-0.732374	-0.0597309	low
TCGA.24.1842.01A	253	Alive	-0.833977	-0.238838	-0.24914	1.06629	-0.685717	1.66766	-0.109847	1.33988	-0.238216	-0.322365	0.467939	-0.438587	0.922415	0.00534886	-0.774409	-0.402848	-0.551275	-0.168023	-0.412178	-0.165256	-0.418976	-0.308509	-0.216669	0.226145	high
TCGA.24.1843.01A	106	Alive	-1.19346	-0.238838	1.11091	0.638712	-0.467229	-0.336978	-1.07662	-0.438255	-0.238216	-0.322365	0.0624679	-0.623489	1.38638	-0.466722	0.00353866	-0.402848	-0.551275	-0.56674	-0.275553	-0.165256	-0.280376	-0.603009	-0.654755	0.421869	high
TCGA.24.1844.01A	113	Alive	2.04863	-0.238838	0.299725	-1.04444	-0.600694	-0.336978	-0.692762	-1.06255	-0.238216	-0.322365	1.68373	0.0495957	-0.294943	-1.48468	-0.443252	-0.402848	-0.551275	3.86263	-0.412178	0.176076	-0.418976	0.152684	-0.516936	0.527852	high
TCGA.24.1845.01A	116	Alive	-0.944946	-0.238838	-0.692001	-1.04444	-0.0707037	-0.336978	0.29829	-0.797351	-0.238216	3.04757	-1.37386	0.225687	1.07028	1.26542	-0.345568	-0.402848	0.737448	-0.56674	1.34719	-0.165256	0.00302583	-0.568731	-0.90376	-0.374665	low
TCGA.24.1846.01A	133	Alive	-0.354428	-0.238838	-0.665587	-0.178136	-0.688983	-0.336978	-0.539711	1.06888	-0.238216	-0.322365	0.278815	-0.756049	1.60941	0.366321	-0.279521	-0.402848	-0.551275	0.0810748	-0.412178	-0.165256	-0.418976	-1.15899	-0.237284	0.454223	high
TCGA.24.1847.01A	343	Alive	-0.569981	-0.238838	-0.360794	3.93341	-0.569677	2.97779	-0.592801	0.62771	-0.238216	1.31398	-1.37386	-0.367482	-0.463785	0.423434	-0.381649	-0.402848	-0.551275	-0.37376	-0.412178	-0.165256	-0.418976	0.0416327	-0.276602	-0.26757	low
TCGA.24.1850.01A	168	Alive	-0.152392	-0.238838	0.209387	1.49579	-0.88599	-0.155428	-0.482146	0.887341	-0.238216	-0.322365	-0.58419	-0.703305	-0.772686	1.61793	1.41259	-0.402848	-0.551275	-0.56674	-0.317276	-0.165256	0.526272	-0.866476	0.72164	-0.705936	low
TCGA.24.1923.01A	690	Dead	0.840649	-0.238838	-0.692001	-0.849955	0.663899	-0.336978	-0.927727	-0.750487	-0.238216	-0.322365	-0.418912	2.4025	-0.758112	-0.699805	0.965866	-0.402848	0.976513	-0.56674	0.264584	-0.165256	-0.418976	-0.0559828	-0.144588	0.380756	high
TCGA.24.1924.01A	919	Dead	-0.469207	-0.238838	0.390809	0.810201	-0.0626193	-0.00636403	1.99659	-1.4358	0.719122	-0.322365	-0.173693	1.14145	-1.15068	1.72608	0.0136042	-0.402848	-0.36503	-0.56674	0.293564	-0.165256	1.2361	-0.368753	-0.732491	-1.62246	low
TCGA.24.1928.01A	336	Dead	-0.370751	-0.238838	-0.365507	0.509974	1.76552	-0.336978	0.955055	-0.617424	-0.238216	-0.322365	-0.881279	0.594527	-1.3031	0.861589	0.871765	-0.402848	-0.551275	-0.56674	0.928178	-0.165256	-0.418976	0.892083	1.97676	-0.638218	low
TCGA.24.1930.01A	2467	Dead	-0.208871	-0.238838	0.880957	-0.654825	0.512791	-0.336978	-0.416263	-0.347395	-0.238216	-0.322365	-0.604101	-0.738323	-0.168784	0.517102	1.5688	-0.402848	-0.551275	-0.51635	-0.412178	-0.165256	0.0775478	0.556507	0.365801	-0.338293	low
TCGA.24.2020.01A	4624	Dead	3.53297	-0.238838	-0.61291	-0.750008	-1.22438	-0.336978	-0.70562	-1.3971	-0.238216	-0.322365	-0.334638	-0.756049	1.19725	-0.378795	0.373452	-0.402848	-0.551275	-0.450032	-0.412178	-0.165256	-0.418976	0.0527778	-0.589251	0.650279	high
TCGA.24.2023.01A	1364	Dead	-0.426915	-0.238838	-0.658482	0.221102	0.668083	-0.336978	0.545794	0.18652	-0.238216	-0.322365	1.376	-0.59227	-1.23346	0.869256	0.929971	-0.37279	1.01991	-0.47847	-0.412178	-0.165256	0.882934	-1.13451	-0.723193	-0.707279	low
TCGA.24.2024.01A	1769	Dead	0.614438	-0.238838	-0.288618	-0.565368	-0.474545	-0.336978	1.37525	-1.18352	-0.238216	-0.322365	-0.426381	0.100679	0.430683	0.242427	0.0841443	0.277049	-0.551275	-0.56674	1.92276	-0.165256	0.35798	0.119019	0.972515	0.0395222	high
TCGA.24.2026.01A	1059	Dead	-0.392727	-0.238838	1.13184	0.406663	-1.21438	-0.336978	-0.0470229	1.42701	-0.238216	1.10908	-0.0916652	-0.476367	0.0295472	0.881821	0.220125	-0.402848	-0.551275	-0.56674	-0.0231063	-0.165256	0.0515273	-0.597288	-0.696329	-0.823304	low
TCGA.24.2027.01A	3337	Dead	0.80429	-0.238838	-0.692001	-0.20111	-0.26639	-0.336978	3.47459	-0.748339	-0.238216	-0.322365	1.8712	-0.668047	-0.4794	-0.392758	0.053531	-0.402848	0.719556	0.0504568	-0.412178	-0.165256	-0.418976	0.580819	-0.364431	-0.742586	low
TCGA.24.2033.01A	562	Dead	-0.606953	-0.238838	-0.159647	-0.139969	-0.954654	-0.336978	0.0738175	-0.745594	-0.238216	-0.322365	-0.0474448	-0.0226789	-0.697465	0.00614408	1.38411	-0.402848	-0.551275	-0.56674	5.13876	3.84762	1.1556	-0.712353	0.426722	0.15026	high
TCGA.24.2035.01A	857	Dead	-0.111441	-0.238838	-0.184246	-0.108585	0.0603723	0.645181	-0.283806	-0.593626	-0.238216	-0.322365	-0.172446	0.840258	-1.3031	0.298914	1.85123	0.907526	-0.551275	0.626051	-0.412178	-0.165256	2.22242	2.67556	1.62712	0.388294	high
TCGA.24.2036.01A	1947	Dead	1.43318	-0.238838	0.245958	-1.04444	0.557864	-0.336978	0.0248652	1.21219	-0.238216	3.8978	-1.37386	-0.443952	0.522221	-1.32935	-0.910105	0.150412	-0.551275	0.951327	-0.412178	-0.165256	-0.418976	0.12499	-0.343964	0.579874	high
TCGA.24.2038.01A	1354	Dead	0.642114	-0.238838	-0.620482	-0.709669	0.372942	-0.336978	-1.1115	0.0607151	-0.238216	-0.322365	1.62736	3.7415	-0.27515	-1.41094	-0.502465	-0.402848	-0.258661	-0.56674	0.836351	-0.165256	-0.418976	-0.47741	-0.783932	0.770621	high
TCGA.24.2254.01A	1736	Dead	0.0896302	-0.238838	-0.692001	-1.03793	-0.84969	-0.336978	-0.513252	-0.65418	-0.238216	-0.322365	-1.09615	0.110385	1.59544	-1.158	0.569251	-0.402848	-0.551275	-0.56674	4.36425	-0.165256	-0.418976	1.17648	0.361001	1.31712	high
TCGA.24.2267.01A	1446	Dead	-0.245752	-0.238838	1.95144	-0.726194	-0.547945	0.441788	0.397019	0.258738	-0.238216	0.65436	-1.36309	-0.69974	0.338952	0.818279	0.311007	-0.402848	-0.551275	-0.47704	-0.412178	-0.165256	-0.418976	1.18085	-0.626731	-1.09597	low
TCGA.24.2271.01A	962	Dead	0.360994	-0.238838	0.351855	0.259571	1.66988	-0.336978	0.652635	1.99255	-0.238216	-0.322365	0.0194343	-0.144957	-0.845424	0.928661	-1.39783	0.0961765	-0.551275	-0.56674	-0.321306	-0.165256	-0.418976	0.670831	0.423388	-0.954238	low
TCGA.24.2280.01A	2143	Alive	1.75082	-0.238838	1.91276	-0.226549	-0.624536	-0.336978	-0.419675	-0.557254	0.37301	-0.322365	-0.326027	-0.275856	-0.266673	-1.18642	0.429002	-0.402848	-0.551275	0.0475474	-0.412178	-0.165256	-0.418976	2.07847	2.57583	0.542671	high
TCGA.24.2281.01A	1357	Alive	-0.857539	-0.238838	-0.295583	0.110704	-0.692556	0.146123	-0.828246	1.21069	-0.238216	-0.322365	-0.439199	-0.200675	1.58302	-0.276411	0.252767	-0.231733	-0.551275	-0.56674	-0.412178	-0.165256	-0.418976	-0.911605	-0.607457	0.661072	high
TCGA.24.2289.01A	2049	Dead	-0.0242345	-0.238838	-0.612896	-0.787267	0.467588	-0.336978	-0.680561	0.13368	-0.238216	-0.322365	-0.67818	3.26465	-1.27223	-0.766752	1.8543	-0.402848	-0.399316	-0.56674	2.39747	0.212622	-0.418976	-0.297392	2.49075	0.709767	high
TCGA.24.2290.01A	1102	Dead	-0.555454	-0.238838	-0.692001	-1.04444	-0.291664	-0.336978	0.138795	0.108832	-0.238216	2.44558	-1.37386	0.299151	0.203714	0.638752	1.14419	-0.402848	0.199324	-0.56674	1.97907	-0.165256	0.440802	-0.00234062	-0.519666	-0.117754	low
TCGA.24.2297.01A	1699	Dead	1.71808	-0.238838	-0.440543	-0.773482	1.53964	-0.336978	0.107948	0.0410092	-0.238216	-0.322365	1.2403	0.232912	-0.496595	-0.610357	-0.856951	-0.402848	0.450409	-0.56674	-0.412178	-0.165256	-0.418976	0.336629	-0.458473	0.0515351	high
TCGA.24.2298.01A	1620	Dead	-0.210171	-0.238838	-0.104046	-0.674061	0.727314	-0.336978	1.30965	-0.103889	-0.238216	-0.322365	0.26799	-0.756049	0.337565	-1.09851	-0.663964	-0.402848	1.53755	-0.56674	1.13723	-0.125511	-0.418976	-0.0788406	0.514845	0.375126	high
TCGA.25.1312.01A	31	Dead	0.458499	-0.238838	-0.692001	-0.320329	0.0245296	-0.336978	-0.899423	0.316252	-0.238216	-0.322365	1.57798	2.53966	-1.02225	-0.74676	0.76399	-0.402848	0.862649	-0.56674	-0.412178	-0.165256	-0.418976	-0.400915	-0.597381	0.227453	high
TCGA.25.1313.01A	820	Dead	-1.32047	2.34612	-0.364239	-1.04444	0.852955	-0.336978	-0.0219668	-1.43067	-0.238216	-0.322365	1.02201	1.49424	-1.3031	0.122346	1.96445	-0.402848	0.556139	0.329743	-0.412178	-0.101664	0.523607	0.117581	-0.347048	-0.308984	low
TCGA.25.1315.01A	1583	Dead	-1.17853	-0.238838	-0.474563	-1.04444	1.80394	-0.336978	-0.675917	-0.628874	-0.238216	-0.322365	1.48185	-0.258267	-0.0528745	-0.894977	-1.43725	-0.402848	-0.0480784	5.31722	-0.412178	0.0962721	0.452201	0.0604947	-0.678333	0.660595	high
TCGA.25.1316.01A	1279	Dead	-0.429902	-0.238838	-0.692001	3.8852	-1.15742	-0.336978	-0.358518	1.63578	-0.238216	-0.322365	2.46548	-0.37644	-0.891177	0.190198	-0.572121	-0.402848	-0.551275	0.515601	-0.412178	-0.165256	-0.418976	0.218628	-0.639813	-0.325228	low
TCGA.25.1317.01A	61	Dead	0.404247	-0.238838	3.41097	-0.0446159	-0.687228	-0.336978	-0.0728593	0.0770573	-0.238216	-0.322365	0.203716	-0.383933	-0.0734393	-0.284974	-0.922447	-0.402848	-0.551275	-0.56674	-0.108708	-0.165256	-0.418976	0.0817021	-0.157044	-0.841963	low
TCGA.25.1318.01A	1064	Dead	-0.593852	-0.238838	-0.549436	-0.701471	-1.00817	-0.336978	0.0575417	0.0413294	-0.238216	-0.322365	-0.141913	-0.756049	0.832351	-0.250899	2.34498	-0.402848	-0.551275	-0.56674	0.928203	-0.101664	0.0658962	0.0536778	0.0804113	0.52735	high
TCGA.25.1319.01A	1977	Dead	-0.323988	-0.238838	-0.577663	0.164121	1.3038	-0.336978	-0.261721	-0.76905	-0.238216	-0.322365	-0.539781	1.429	-0.860436	0.482711	0.542775	-0.402848	0.410243	0.0631728	-0.412178	-0.165256	-0.418976	0.131357	-0.696477	-0.521518	low
TCGA.25.1320.01A	1155	Dead	0.840752	-0.238838	-0.489123	-0.250212	-0.256948	-0.336978	-0.699397	-0.303269	-0.238216	-0.322365	0.0653745	-0.372354	0.312699	-0.657288	0.0467071	3.19702	-0.226068	-0.56674	1.13323	-0.165256	0.352777	0.114085	1.43219	1.06307	high
TCGA.25.1321.01A	1033	Dead	0.89494	-0.238838	-0.408655	-1.04444	0.646233	-0.336978	0.2727	0.393473	-0.238216	0.263414	-0.980867	0.0823834	0.139562	0.0262127	0.559254	-0.402848	-0.38312	-0.56674	0.156907	-0.165256	0.115715	-0.0685778	-0.617493	-0.0295743	low
TCGA.25.1322.01A	91	Dead	1.02334	-0.238838	-0.692001	-0.973146	0.334107	-0.336978	0.396721	-1.07911	-0.238216	-0.322365	0.0951335	0.512996	-0.764959	-0.186529	1.18792	-0.402848	1.49439	-0.56674	-0.412178	-0.165256	1.1851	0.267437	-0.128611	0.178665	high
TCGA.25.1323.01A	395	Dead	-1.32047	-0.238838	-0.533829	-1.04444	1.60425	-0.336978	-0.0588727	0.0302004	-0.238216	-0.322365	2.82191	-0.49209	0.794257	-0.91759	-0.723785	-0.402848	-0.551275	-0.56674	2.04559	-0.165256	-0.112172	0.319911	0.165679	0.843352	high
TCGA.25.1326.01A	1249	Dead	-1.03121	-0.238838	0.00244375	-0.304258	0.558922	-0.326295	-0.770797	-1.36775	-0.238216	-0.322365	-0.48991	-0.726871	0.448931	1.51526	0.846482	0.237298	-0.551275	0.466646	-0.412178	-0.165256	-0.418976	-0.0192914	0.697824	-0.383735	low
TCGA.25.1328.01A	2009	Dead	-0.254638	-0.238838	-0.502089	-0.0614043	0.495694	-0.336978	-0.603411	0.24258	-0.238216	-0.322365	0.132442	0.364603	0.232517	-0.535054	0.20083	2.12831	-0.551275	0.0263449	-0.412178	-0.165256	-0.0960457	0.203981	1.04517	0.784142	high
TCGA.25.1329.01A	457	Dead	-0.0547361	-0.238838	-0.0850434	0.295316	0.213889	-0.336978	-1.1115	-0.219045	-0.238216	0.695382	-1.37386	-0.628975	0.724378	-0.894616	1.47824	-0.402848	-0.44043	-0.561982	-0.412178	-0.165256	0.100842	-0.434288	0.565366	1.06784	high
TCGA.25.1623.01A	565	Dead	-0.188443	-0.238838	0.382154	0.243714	0.531179	-0.336978	0.847103	0.355199	-0.238216	-0.322365	-0.0525317	0.17504	-0.310419	0.304624	-0.187164	-0.402848	-0.551275	-0.168371	-0.412178	-0.165256	1.06824	-0.000257277	1.20531	-0.0566901	low
TCGA.25.1626.01A	518	Dead	-0.244288	-0.238838	-0.196764	1.18846	-0.289065	-0.336978	-0.175327	-0.0413012	-0.238216	-0.322365	0.50967	1.79538	-0.988434	-0.974569	-0.644397	0.0630045	0.0673117	-0.56674	4.70775	0.178702	-0.045198	1.22447	3.87079	1.03474	high
TCGA.25.1627.01A	394	Dead	0.390154	-0.238838	0.0994895	-0.67297	0.370517	-0.336978	-0.390791	-0.638287	-0.238216	-0.322365	0.487207	-0.742754	0.912351	-0.607487	-0.160178	0.868396	-0.551275	-0.56674	0.340909	-0.165256	0.0986466	-0.348748	-0.604228	0.53724	high
TCGA.25.1628.01A	627	Dead	0.208023	-0.238838	-0.00235773	3.23325	-1.23065	1.38103	-0.519872	0.615158	-0.238216	-0.322365	-1.22387	-0.550497	-0.968487	1.89864	-0.161159	0.599503	-0.551275	0.251995	-0.412178	-0.165256	-0.418976	0.215541	2.02245	-0.788406	low
TCGA.25.1630.01A	1162	Dead	-0.376564	-0.238838	-0.692001	-0.846114	-0.94531	-0.336978	-0.839731	0.484096	-0.238216	-0.322365	-0.439361	-0.553222	2.18333	-0.993231	-0.556009	-0.249478	-0.551275	-0.56674	2.07628	-0.165256	7.50944	-0.232617	-0.520745	3.05575	high
TCGA.25.1632.01A	1799	Dead	2.4511	-0.238838	-0.692001	-1.04444	-0.380794	-0.336978	1.90799	0.16471	-0.238216	-0.322365	-0.529435	-0.332997	-0.37893	-1.48468	-0.384249	-0.402848	2.90828	-0.56674	0.502808	-0.165256	-0.418976	-0.349757	-0.587586	0.138284	high
TCGA.25.1633.01A	1891	Dead	1.07256	-0.238838	-0.615197	1.88606	-0.14068	2.94894	-0.369761	0.738383	-0.238216	-0.322365	-1.37386	0.966092	-1.18244	-0.0637201	0.2978	-0.402848	-0.523097	-0.56674	0.0123646	0.112585	0.746172	1.32744	1.54746	0.388984	high
TCGA.25.1634.01A	1091	Dead	1.01772	-0.238838	-0.676553	-1.0043	1.4234	-0.336978	-0.920791	2.30096	-0.238216	-0.322365	0.128432	0.242392	0.294248	-1.48468	0.047715	-0.402848	-0.551275	-0.56674	-0.412178	-0.165256	-0.418976	-0.937208	-0.782711	0.94797	high
TCGA.25.1635.01A	1583	Dead	-0.38967	-0.238838	-0.496968	0.73376	1.45904	0.416639	-1.1115	0.158634	-0.238216	0.529486	-1.37386	1.61341	-0.990363	-0.116706	1.00553	-0.402848	-0.383789	-0.0288338	-0.412178	-0.165256	-0.418976	-0.528116	0.743659	0.196521	high
TCGA.25.1870.01A	455	Dead	-1.17002	-0.238838	-0.692001	-0.815263	-0.924141	-0.336978	0.526023	-0.837323	-0.238216	-0.322365	1.38458	1.42145	-1.3031	-1.20077	2.78516	-0.402848	-0.42336	-0.56674	7.25719	-0.165256	-0.418976	-0.249388	-0.55882	0.0455207	high
TCGA.25.1877.01A	730	Dead	0.0537127	-0.238838	0.849151	1.11718	-2.20218	2.85694	-0.0944875	-0.931956	-0.238216	-0.322365	-0.0915941	-0.756049	0.705435	0.808641	0.144146	-0.402848	-0.551275	-0.56674	-0.412178	0.0412248	-0.418976	-0.0150998	-0.731232	-0.61358	low
TCGA.25.2042.01A	396	Dead	0.452942	-0.238838	0.764698	0.131198	0.702317	-0.336978	-1.1115	-0.400354	-0.238216	-0.322365	-0.949166	1.06144	-1.26063	-0.967121	0.114158	-0.402848	0.337872	-0.56674	2.46401	1.87227	2.66187	2.38429	6.4074	2.02726	high
TCGA.25.2391.01A	1492	Dead	0.11911	-0.238838	-0.505334	0.544486	-1.27807	-0.336978	1.12125	-0.173361	-0.238216	-0.322365	0.589894	0.769918	-1.04038	-1.48468	-0.0665459	-0.402848	4.13391	-0.56674	-0.412178	-0.165256	5.84102	0.245417	-0.754312	1.41799	high
TCGA.25.2392.01A	31	Dead	-0.806248	-0.238838	-0.340055	-0.508115	0.447385	-0.336978	-0.61262	-0.0880163	-0.238216	-0.322365	-0.97918	4.13445	-1.3031	-0.47009	2.58719	-0.402848	-0.551275	-0.125212	-0.412178	-0.165256	-0.418976	0.522334	-0.673108	-0.161466	low
TCGA.25.2393.01A	1157	Dead	0.0622827	-0.238838	-0.692001	0.140515	-0.782712	0.222677	-0.23941	-1.16294	-0.238216	1.01791	-1.37386	-0.720814	1.86428	-0.0771462	-0.521127	-0.213769	-0.551275	-0.56674	1.39788	1.43244	1.90284	-1.00211	-0.574847	1.1288	high
TCGA.25.2396.01A	92	Dead	0.00148273	-0.238838	-0.221406	1.09276	0.32828	-0.336978	-0.67945	1.3602	-0.238216	-0.322365	1.39572	-0.194407	-1.0925	0.920625	0.150069	-0.402848	-0.551275	-0.179796	-0.412178	-0.165256	1.63866	-0.600187	-0.488235	-0.304372	low
TCGA.25.2398.01A	1369	Dead	-0.345347	-0.238838	-0.637251	-0.534195	-0.520763	-0.336978	-0.721381	-0.592089	-0.238216	-0.322365	0.0469257	-0.756049	2.71059	-0.481168	-0.34756	-0.402848	-0.551275	-0.428543	-0.412178	-0.165256	-0.418976	-0.290453	3.14256	1.91052	high
TCGA.25.2399.01A	608	Dead	-0.0382158	-0.238838	-0.473468	0.218234	0.0992423	1.72829	-0.503857	-0.588782	-0.238216	2.45425	1.14444	-0.17189	-0.310983	0.470488	0.328608	-0.402848	-0.551275	0.14508	-0.412178	-0.165256	-0.277105	0.902639	0.629092	-0.0247244	low
TCGA.25.2400.01A	1278	Dead	-0.459131	-0.238838	-0.692001	-0.823658	0.680443	-0.336978	0.937945	-0.852275	-0.238216	-0.322365	0.323047	-0.627465	-0.940166	-0.0552562	2.08749	-0.402848	0.552368	1.51549	-0.412178	-0.165256	-0.418976	-0.333257	-0.752593	-0.540394	low
TCGA.25.2401.01A	90	Dead	-0.397086	-0.238838	-0.692001	-0.608994	0.0380275	-0.336978	0.532157	-0.424267	-0.238216	-0.322365	-0.246405	1.75955	-0.543274	1.13219	1.49599	-0.402848	-0.242953	-0.295155	-0.412178	-0.165256	-0.418976	1.00306	1.76222	-0.406881	low
TCGA.25.2404.01A	883	Dead	0.2758	-0.238838	-0.397644	0.123555	1.01427	-0.336978	0.878263	-1.01809	-0.238216	-0.322365	-0.725694	1.1676	-0.611762	2.20942	-0.519207	-0.402848	-0.551275	-0.0645692	-0.412178	-0.165256	-0.289226	0.105393	0.440613	-1.34424	low
TCGA.25.2409.01A	821	Dead	0.192648	-0.238838	-0.692001	-0.384574	0.62056	-0.336978	-0.17092	-0.317412	-0.238216	-0.322365	1.95524	-0.541923	-0.48414	0.543494	0.185411	-0.402848	-0.551275	1.68251	-0.412178	-0.165256	-0.293981	-0.335287	0.448724	-0.174173	low
TCGA.29.1688.01A	2400	Dead	-0.720906	-0.238838	-0.692001	-0.512392	1.08731	-0.336978	0.548214	0.285878	-0.238216	-0.322365	-0.283551	-0.484154	0.0323974	0.756262	1.22232	-0.402848	-0.551275	-0.342772	-0.412178	-0.165256	-0.299184	-0.600831	-0.178456	-0.41545	low
TCGA.29.1690.01A	1448	Dead	-0.851711	-0.238838	-0.692001	-0.410377	0.343695	0.47707	-1.1115	-0.451046	-0.238216	-0.322365	-1.1837	2.59761	-0.00217257	-1.46548	0.794091	2.37558	0.681487	0.0518255	-0.412178	0.124919	-0.159021	-0.806523	0.0615807	1.12341	high
TCGA.29.1691.01A	1470	Dead	1.37159	-0.238838	-0.692001	0.612688	-0.0999844	-0.336978	-0.669219	1.46847	-0.238216	-0.322365	-0.0966486	1.23408	-1.07516	0.057524	0.706456	-0.402848	-0.551275	0.0343605	-0.412178	-0.165256	-0.418976	-0.572826	-0.672313	-0.250453	low
TCGA.29.1693.01A	3096	Alive	-1.0584	-0.238838	-0.692001	-0.254349	0.399437	-0.336978	0.144426	-0.737382	-0.238216	-0.322365	-0.38188	-0.0135757	-0.334944	1.01218	-0.0676175	-0.402848	2.79711	0.324341	-0.412178	-0.165256	0.473047	-0.61027	0.176908	-0.317215	low
TCGA.29.1694.01A	1187	Dead	0.65957	-0.238838	-0.45316	0.0582037	2.17937	-0.336978	-0.753286	-1.25013	-0.238216	2.8551	-0.780413	-0.293561	-0.269626	-0.102871	-1.08077	2.04154	0.423247	-0.269356	-0.412178	-0.165256	-0.190191	0.0923317	0.337583	0.28174	high
TCGA.29.1695.01A	1229	Dead	-1.32047	-0.238838	-0.692001	-0.888229	-1.23841	-0.336978	-0.379859	-0.652383	1.99776	-0.322365	-0.827499	-0.756049	2.76068	-0.147733	0.472396	-0.402848	-0.551275	-0.56674	1.13898	-0.165256	-0.418976	0.10276	0.432808	1.15535	high
TCGA.29.1696.01A	1032	Dead	0.128879	-0.238838	-0.60914	-0.899311	-0.415835	-0.336978	1.17792	0.157617	-0.238216	-0.322365	-0.598137	-0.160095	-0.651201	0.939529	0.272602	0.112791	0.938743	2.63203	-0.412178	-0.165256	-0.418976	-0.679134	-0.858281	-1.0382	low
TCGA.29.1697.01A	949	Dead	0.964866	-0.238838	-0.459734	0.520993	-1.52977	-0.336978	1.63703	-0.682858	-0.238216	-0.322365	0.919822	-0.552186	-0.68055	-0.0304131	-0.203602	-0.402848	3.56277	-0.56674	-0.412178	-0.165256	-0.418976	-0.11314	-0.860945	-0.71521	low
TCGA.29.1701.01A	515	Dead	-0.621446	-0.238838	0.443211	1.61515	-0.771209	2.03448	0.842717	-0.683063	1.92791	-0.322365	-1.15258	0.403702	-0.952406	0.993172	0.746035	-0.402848	-0.551275	-0.56674	0.0672208	0.286861	-0.0298389	-0.952071	-0.236267	-1.13082	low
TCGA.29.1703.01A	1815	Dead	0.956687	-0.238838	-0.627847	-0.069144	0.237343	2.55221	-1.1115	0.135822	-0.238216	-0.322365	0.674851	-0.756049	-0.0876582	0.171462	0.015406	1.32188	-0.551275	-0.276297	-0.412178	-0.165256	-0.303434	-0.760371	-0.495947	0.136347	high
TCGA.29.1705.01A	555	Dead	-0.282252	-0.238838	-0.692001	-0.390578	0.516385	-0.336978	-0.707545	-0.0895669	-0.238216	-0.118316	-1.23076	-0.756049	1.39149	-0.475781	0.840971	-0.402848	-0.551275	-0.56674	0.0565415	-0.165256	0.681031	0.185352	0.81809	1.29976	high
TCGA.29.1710.01A	951	Dead	-0.696274	-0.238838	0.315831	-0.0508246	0.488703	-0.336978	-0.725306	2.0914	-0.238216	-0.322365	1.07238	-0.205175	-0.703807	-0.302287	0.382796	2.37318	-0.551275	0.00982204	-0.412178	-0.165256	-0.292417	-0.643191	0.37082	0.0346734	high
TCGA.29.1711.01A	1053	Alive	0.144359	-0.238838	-0.589363	1.89624	-0.367456	0.183114	0.429678	0.9188	-0.238216	-0.322365	-0.332209	-0.67058	-0.495814	1.77179	-0.25862	0.194408	-0.551275	-0.152653	-0.412178	-0.165256	-0.418976	0.341686	-0.267258	-1.11403	low
TCGA.29.1761.01A	528	Dead	-0.238821	-0.238838	-0.622648	1.35928	-1.10371	-0.336978	-0.642724	-0.0873664	-0.238216	-0.322365	-1.23883	-0.756049	0.866681	0.989094	0.817528	-0.142992	-0.551275	-0.269412	-0.412178	-0.165256	0.745515	-1.34119	-0.776054	0.0876391	high
TCGA.29.1762.01A	2634	Dead	-0.953636	-0.238838	-0.692001	-1.04444	1.60199	-0.336978	-1.1115	-0.768844	-0.238216	-0.322365	0.770253	3.11656	-0.990488	-1.48468	2.09477	-0.402848	-0.551275	-0.56674	0.152103	0.166188	4.03091	1.58834	-0.511762	1.64344	high
TCGA.29.1763.01A	2032	Alive	0.500272	-0.238838	-0.692001	-0.826616	0.834022	-0.336978	-0.467998	-0.802209	-0.238216	-0.322365	-0.0558709	-0.151993	-0.168432	-0.316627	1.44759	0.0985435	0.0389913	-0.0734581	-0.412178	-0.165256	0.41074	1.13501	-0.325564	0.410508	high
TCGA.29.1766.01A	1199	Dead	-0.453141	-0.238838	-0.0549375	1.27775	-0.234648	-0.336978	0.130617	-0.700832	0.469893	-0.322365	0.822861	-0.401996	0.125744	-0.620689	-0.343764	-0.402848	0.786475	-0.0192063	-0.412178	-0.0937151	0.146016	-0.838134	0.81195	0.520067	high
TCGA.29.1768.01A	952	Dead	0.0716085	-0.238838	0.38075	0.89107	0.184579	-0.299586	-0.754398	-0.778717	-0.238216	-0.322365	0.177827	-0.454934	-0.743272	1.0383	0.168617	1.07133	-0.551275	0.828346	-0.412178	-0.165256	-0.292076	-0.0764733	1.42779	-0.432123	low
TCGA.29.1769.01A	699	Alive	0.108149	-0.238838	-0.308015	0.567305	1.46646	-0.336978	0.119845	-0.761021	-0.238216	-0.322365	0.277237	2.63532	-1.28456	-0.475478	0.0397267	-0.402848	0.166699	-0.503813	-0.412178	-0.165256	-0.418976	-0.831805	-0.192443	-0.233609	low
TCGA.29.1770.01A	741	Alive	0.273418	-0.238838	-0.659259	-0.615725	-1.0131	-0.336978	-0.417847	-1.10533	-0.238216	-0.322365	1.29283	0.0594412	0.649338	-1.19222	0.318957	-0.402848	0.965084	-0.56674	2.44033	0.766565	-0.204665	1.11303	0.810346	1.15695	high
TCGA.29.1774.01A	527	Alive	3.82098	-0.238838	-0.692001	-0.318895	-0.807018	-0.336978	-1.1115	0.666735	-0.238216	-0.322365	0.00129476	0.100507	0.526802	-1.39612	-0.252093	-0.402848	-0.551275	-0.301541	-0.412178	-0.165256	-0.418976	0.937449	-0.487741	1.08106	high
TCGA.29.1776.01A	360	Alive	0.166167	-0.238838	0.360372	0.31235	1.64471	-0.336978	0.432521	-0.525818	-0.238216	-0.322365	-0.851822	1.27092	-1.03106	-0.917136	-0.25038	-0.402848	0.917238	-0.56674	0.175925	-0.165256	-0.418976	-0.351009	0.00406681	-0.140856	low
TCGA.29.1777.01A	374	Alive	-0.617911	-0.238838	1.27194	-0.470141	0.0693161	-0.336978	1.17565	-1.5631	0.229601	-0.322365	0.480849	-0.756049	-0.401543	1.2024	-0.328177	0.961238	0.271015	-0.220743	-0.0685775	0.0219898	2.36678	-0.214265	-0.131208	-0.803575	low
TCGA.29.1778.01A	454	Alive	-0.0726791	-0.238838	0.884507	0.14601	0.781667	-0.336978	-0.645166	1.14215	-0.238216	-0.322365	0.137309	-0.756049	-0.676064	-0.490253	0.490557	-0.402848	0.165822	-0.128184	-0.412178	-0.165256	-0.418976	0.668712	-0.614297	-0.250368	low
TCGA.29.1781.01A	255	Alive	-1.02951	-0.238838	2.77319	1.94298	-2.20218	2.21383	-0.54856	-1.08821	0.75467	-0.322365	-1.16432	-0.756049	0.160776	0.0665685	0.766339	-0.402848	-0.551275	-0.56674	-0.412178	-0.165256	-0.418976	-0.240103	-0.764337	-0.796556	low
TCGA.29.1783.01A	220	Alive	-1.02895	-0.238838	0.0403274	0.289522	-0.285197	-0.336978	0.0694361	0.173457	-0.238216	-0.322365	-0.0687471	0.42606	-0.04975	0.115513	0.860927	1.40582	-0.551275	-0.15792	-0.412178	-0.165256	1.31429	-0.190859	-0.245608	0.142445	high
TCGA.29.1784.01A	163	Alive	-1.32047	2.40272	1.60007	-0.566633	-0.00621801	-0.336978	-0.808504	0.133513	0.102936	-0.322365	-0.0919769	-0.425527	-0.407849	0.808939	0.64655	0.242626	-0.551275	0.608725	-0.412178	-0.165256	-0.318342	-0.684596	-0.831732	-0.969179	low
TCGA.29.1785.01A	1104	Dead	-0.334348	-0.238838	-0.692001	2.2439	-1.45859	0.620856	0.129957	2.30401	-0.238216	-0.322365	1.1382	0.178262	-1.3031	1.25137	0.701768	-0.402848	-0.551275	0.173806	-0.412178	-0.165256	0.326447	-0.945556	-0.573248	-0.903823	low
TCGA.29.2414.01A	2621	Dead	2.16619	-0.238838	0.265008	-0.0931915	0.379017	-0.336978	0.666859	-1.43573	-0.238216	-0.322365	-0.717804	0.291734	0.493923	-0.970352	-0.739807	-0.402848	-0.407581	-0.528092	-0.412178	-0.165256	-0.418976	-0.424738	1.07206	0.526257	high
TCGA.29.2425.01A	1977	Alive	0.373403	-0.238838	1.91267	0.0396525	-1.83054	-0.0757244	-1.1115	-1.27247	-0.238216	-0.322365	0.0610839	-0.756049	1.04694	0.657641	-0.00989153	-0.402848	-0.551275	-0.197906	-0.412178	-0.165256	-0.418976	-0.391083	-0.614963	-0.445853	low
TCGA.29.2427.01A	1900	Alive	-0.836099	-0.238838	0.5081	1.94764	-1.00383	-0.336978	-0.395146	-0.270366	-0.238216	2.2533	-0.847195	-0.756049	-0.0277514	1.34713	0.41349	-0.402848	-0.551275	0.264239	-0.412178	-0.165256	-0.418976	-0.526837	-0.051437	-0.807025	low
TCGA.29.2428.01A	1372	Alive	-1.28853	-0.238838	0.647632	1.40466	-1.77946	2.6099	0.309887	0.644213	3.20554	-0.322365	-1.11358	-0.756049	0.171184	0.00986029	0.644095	1.388	-0.551275	-0.56674	-0.279737	-0.165256	-0.418976	-0.486621	-0.665256	-0.411884	low
TCGA.29.A5NZ.01A	1088	Dead	-1.04361	-0.238838	-0.375647	-0.556124	2.36131	-0.336978	-1.1115	-1.11462	-0.238216	2.5481	-1.20725	-0.634662	1.37461	0.053482	-0.831486	1.0664	-0.407696	-0.56674	-0.23998	-0.165256	-0.418976	-0.0621256	1.67178	0.977914	high
TCGA.30.1714.01A	1158	Dead	0.0543925	-0.238838	-0.450837	-0.632504	0.265727	-0.336978	2.04577	-1.14478	-0.238216	-0.322365	0.607018	0.0546282	-0.281459	-0.819365	0.641408	0.142245	-0.551275	-0.56674	2.93842	1.08011	-0.418976	-1.35497	-0.778954	-0.288733	low
TCGA.30.1718.01A	1579	Dead	0.0755201	-0.238838	0.830361	0.446663	0.0899513	0.783479	0.213687	-0.268231	-0.238216	-0.322365	-0.334709	-0.221471	-0.677841	0.181555	0.261	-0.402848	0.221301	-0.211421	-0.412178	-0.165256	0.593399	-0.0334062	0.277268	-0.363051	low
TCGA.30.1853.01A	1103	Dead	1.81194	-0.238838	0.767111	-1.04444	-0.496646	-0.336978	-0.0221583	0.656443	-0.238216	6.31326	-1.37386	-0.756049	0.624661	-1.48468	-1.4533	-0.402848	-0.551275	2.79641	-0.412178	-0.165256	-0.418976	-0.265325	-0.769723	0.48209	high
TCGA.30.1860.01A	1366	Dead	-0.572484	-0.238838	0.304627	0.303089	0.018624	2.35187	2.16759	-0.931295	0.508796	-0.322365	1.14328	-0.446342	-0.586503	2.17693	-0.799104	0.356941	-0.551275	-0.56674	-0.412178	-0.165256	-0.418976	-0.82474	-0.394942	-1.98851	low
TCGA.30.1861.01A	1058	Dead	2.32017	-0.238838	-0.391651	0.166697	0.251321	-0.336978	-1.1115	-1.25137	-0.238216	-0.322365	1.24364	-0.350362	0.729189	-1.31435	-0.969208	-0.402848	-0.551275	0.301992	-0.412178	-0.165256	-0.418976	-0.28252	3.85984	1.89614	high
TCGA.30.1862.01A	186	Dead	0.150136	-0.238838	3.33412	0.512115	0.614197	-0.336978	-0.117388	-0.481262	-0.238216	-0.322365	-0.733727	0.533808	-1.24741	-0.112482	-0.783005	-0.402848	-0.551275	-0.56674	1.00902	-0.165256	-0.418976	0.123887	0.58956	-1.0999	low
TCGA.30.1866.01A	1114	Dead	-1.30556	0.718115	-0.678098	5.37229	-2.20218	-0.336978	0.280039	1.16289	-0.238216	-0.322365	0.536851	0.0607479	-0.423755	0.570936	-0.145193	-0.402848	-0.551275	-0.56674	-0.15692	-0.165256	-0.418976	-0.968339	-0.817489	-0.557442	low
TCGA.30.1891.01A	914	Dead	-0.280719	-0.238838	0.316761	1.05765	0.469262	-0.331636	-1.1115	-0.378459	-0.238216	-0.322365	-0.840449	-0.241492	0.289427	0.0187295	-0.134945	-0.402848	-0.551275	-0.102708	-0.151463	-0.165256	2.07332	-0.16814	0.279682	0.766172	high
TCGA.30.1892.01A	1484	Dead	0.248249	-0.238838	-0.556797	0.259599	0.558589	-0.336978	-0.209944	-0.899112	-0.238216	0.770273	-1.37386	-0.727559	1.27261	-0.423334	0.0890473	-0.402848	-0.551275	-0.56674	-0.120541	-0.165256	0.781383	0.870179	0.830041	1.11462	high
TCGA.31.1944.01A	1386	Alive	0.448234	-0.238838	0.227104	-0.80339	1.55218	1.2629	0.0416283	-1.12405	-0.238216	-0.322365	-0.716882	-0.484573	-0.171093	0.498864	0.124008	0.336913	-0.551275	-0.533777	-0.412178	-0.165256	1.35841	-0.171364	0.119552	-0.0393626	low
TCGA.31.1946.01A	918	Alive	0.350488	-0.238838	-0.692001	-0.8752	-0.290768	-0.336978	-0.275194	-0.31968	-0.238216	-0.322365	-1.19648	-0.756049	1.29621	-0.176333	1.56366	-0.402848	-0.551275	-0.56674	0.0213819	-0.165256	-0.418976	0.0613702	1.43845	0.907076	high
TCGA.31.1950.01A	571	Alive	1.3025	-0.238838	2.2181	-0.159812	-1.02605	0.431977	-0.154201	0.862396	-0.238216	-0.252133	-1.11739	-0.45336	-1.14513	2.04722	-0.791089	-0.402848	0.670914	0.104708	-0.412178	-0.165256	-0.418976	0.103796	-0.819749	-2.12186	low
TCGA.31.1951.01A	684	Alive	-0.257558	-0.238838	-0.629611	-0.631167	1.2023	-0.336978	0.897077	0.443355	-0.238216	6.74391	-1.37386	-0.591055	-0.044154	1.11515	-0.410097	-0.402848	0.11229	-0.56674	-0.0395423	-0.165256	0.953985	0.660468	0.728176	-0.253085	low
TCGA.31.1953.01A	204	Alive	-0.851283	-0.238838	-0.692001	-0.387935	-0.668851	-0.336978	-0.14601	1.01709	-0.238216	-0.322365	0.995614	-0.165217	0.574003	0.0411785	0.203171	4.14113	-0.551275	-0.0627023	-0.412178	-0.165256	0.175168	0.688759	0.817238	0.560591	high
TCGA.31.1956.01A	1342	Alive	-0.765136	-0.238838	0.446918	0.986869	-0.967458	2.77008	-0.614129	0.529757	-0.238216	-0.322365	-0.661347	-0.698518	0.192646	-0.347717	0.861753	0.754643	-0.551275	-0.215759	-0.412178	-0.165256	0.45177	1.87233	1.13401	0.583886	high
TCGA.31.1959.01A	67	Alive	-0.72713	-0.238838	-0.692001	-0.0910138	1.03911	-0.336978	0.444546	0.0766091	-0.238216	-0.322365	-0.217194	0.392095	-0.540399	-0.523093	1.59321	0.0920274	0.0345157	-0.56674	-0.412178	-0.165256	1.57118	0.709098	1.22063	0.754738	high
TCGA.36.1568.01A	875	Alive	-0.220619	-0.238838	-0.271834	-0.0832104	0.581518	-0.336978	-1.1115	0.641265	-0.238216	-0.322365	0.243453	-0.688329	0.270371	-0.280224	0.142866	1.97689	-0.551275	0.398875	-0.412178	-0.165256	-0.418976	-0.252275	-0.0922851	0.431392	high
TCGA.36.1569.01A	885	Alive	-0.56799	-0.238838	-0.237744	1.67262	-0.431157	-0.219865	0.232228	0.558775	-0.238216	-0.322365	-0.397184	-0.0716278	-0.371755	0.660363	-0.32911	3.10204	-0.551275	0.150584	-0.412178	-0.165256	0.608235	-0.673778	1.07614	-0.0800421	low
TCGA.36.1570.01A	655	Alive	-1.32047	-0.238838	-0.308144	-1.04444	-0.484662	-0.336978	0.475675	-0.633017	-0.238216	-0.322365	1.9117	0.779432	-0.335387	0.698804	0.335098	-0.111575	-0.497175	2.76658	-0.412178	2.40679	-0.418976	-0.353345	-0.64619	-0.696812	low
TCGA.36.1571.01A	695	Dead	1.36965	-0.238838	-0.467377	-1.04444	1.65792	-0.336978	1.84609	-1.5631	-0.238216	-0.322365	0.85146	0.391937	-0.897265	-0.552865	0.017782	-0.402848	-0.0232249	0.602026	-0.412178	-0.165256	-0.418976	-0.714385	-0.586833	-0.515573	low
TCGA.36.1574.01A	686	Alive	-0.119501	-0.238838	-0.692001	-1.04444	1.22491	-0.336978	-0.204508	-0.65732	-0.238216	0.26211	-0.860813	-0.756049	0.925697	1.88596	-0.611235	-0.402848	0.400894	-0.56674	-0.412178	-0.165256	-0.418976	-0.000486631	0.585902	-0.401368	low
TCGA.36.1576.01A	915	Alive	-0.373965	-0.238838	0.117481	1.2456	0.230494	-0.336978	-1.1115	1.35503	-0.238216	-0.322365	0.405143	0.416691	-0.500296	-0.604952	0.531313	-0.261052	-0.551275	-0.241065	-0.412178	-0.165256	-0.00111839	0.872469	1.68408	0.709182	high
TCGA.36.1577.01A	783	Alive	0.530223	-0.238838	-0.690456	0.104205	-0.494138	-0.336978	-1.1115	1.47946	-0.238216	-0.322365	0.0958065	-0.117179	1.60821	-1.48468	-0.505094	-0.402848	-0.457483	-0.56674	-0.326396	-0.165256	1.88424	1.14137	-0.475621	1.95762	high
TCGA.36.1580.01A	737	Dead	-0.772638	-0.238838	-0.612987	0.874293	0.489055	-0.336978	-1.03774	1.0627	-0.238216	-0.322365	-0.500612	-0.310695	0.603341	-0.0175597	0.0305766	1.03461	-0.551275	-0.274844	-0.412178	-0.165256	-0.407794	-0.600746	1.11676	0.71517	high
TCGA.36.1581.01A	751	Alive	0.648063	-0.238838	1.47194	0.0980368	-0.052014	0.225591	1.03306	-0.227298	-0.066734	-0.184676	-1.37386	-0.628296	0.0783948	0.253325	-0.478266	-0.402848	-0.551275	-0.0840349	-0.412178	-0.165256	-0.340705	-0.0182842	-0.540927	-0.88934	low
TCGA.57.1582.01A	731	Dead	0.841862	-0.238838	0.849267	0.505049	-0.145127	0.918664	-0.236284	-0.0804549	-0.238216	-0.322365	-1.15757	-0.303196	-0.262766	-0.134484	0.276426	-0.402848	-0.551275	0.0922245	-0.412178	0.0413409	-0.418976	-0.485459	-0.0453483	-0.272148	low
TCGA.57.1583.01A	346	Dead	0.00379196	-0.238838	-0.587594	-0.871993	-1.45885	-0.336978	-0.240304	-1.14887	-0.238216	0.600538	-1.08417	-0.756049	4.00075	-0.692827	-1.63277	-0.402848	0.322168	-0.351491	-0.412178	-0.165256	-0.418976	0.519104	-0.277548	1.59419	high
TCGA.57.1584.01A	643	Alive	-0.500287	-0.238838	0.760666	-0.678308	1.48504	-0.336978	-1.1115	-1.07961	-0.238216	-0.322365	-0.129791	2.32315	-1.3031	-0.50235	0.626638	-0.402848	0.674094	0.541563	-0.412178	-0.165256	-0.418976	-0.45334	-0.672325	-0.305941	low
TCGA.57.1585.01A	53	Dead	0.17991	-0.238838	0.697765	-0.197735	-0.00545091	-0.336978	-1.1115	0.0698566	-0.238216	-0.322365	-1.02746	-0.0163477	0.820249	-0.274957	-0.874837	3.1028	-0.551275	-0.56674	0.404769	-0.165256	-0.169573	0.852671	2.01448	0.827596	high
TCGA.57.1586.01A	679	Alive	1.72807	-0.238838	1.31482	0.304593	-0.968295	-0.336978	-0.887473	0.315271	-0.238216	-0.322365	-0.558611	-0.662408	-0.150107	1.65504	-0.477175	-0.402848	-0.551275	-0.518273	-0.412178	-0.165256	-0.418976	-0.723382	-0.777296	-1.22822	low
TCGA.57.1993.01A	763	Alive	1.57674	-0.238838	0.240296	-1.04444	-0.998167	-0.336978	-1.1115	-0.299535	0.021227	0.568778	-1.37386	-0.756049	1.465	-0.706409	0.502664	-0.402848	-0.551275	0.42306	-0.412178	-0.165256	-0.418976	-0.568475	-0.622295	0.764578	high
TCGA.59.2348.01A	5481	Alive	1.23578	-0.238838	1.33583	-1.04444	-0.554809	-0.336978	0.541874	-1.06962	0.153409	-0.322365	-0.350691	-0.756049	0.561379	0.145022	-0.174781	-0.402848	-0.551275	0.132044	-0.412178	-0.165256	0.425146	0.629624	-0.480108	-0.363724	low
TCGA.59.2350.01A	679	Dead	-0.529954	-0.238838	-0.692001	0.178771	-0.923941	-0.336978	0.541266	-0.615384	-0.238216	0.834082	-1.20074	-0.756049	1.47697	0.634434	-0.414107	-0.402848	1.41642	-0.277416	-0.412178	-0.165256	-0.418976	-0.534944	-0.649359	-0.0413192	low
TCGA.59.2351.01A	3532	Alive	-1.32047	-0.238838	2.5584	-0.925367	-1.18296	0.210922	-0.866924	-0.57352	-0.0870215	-0.322365	0.0944611	-0.756049	0.804196	0.48773	0.597688	-0.165902	-0.551275	0.301567	-0.412178	-0.165256	-0.418976	0.936125	-0.37417	-0.604945	low
TCGA.59.2352.01A	286	Dead	0.00239086	-0.238838	3.07345	-0.135768	-1.59262	-0.336978	0.0430608	0.126642	-0.238216	-0.322365	0.71194	-0.756049	0.394563	0.271999	-1.18673	-0.402848	-0.0170499	0.0701624	-0.412178	-0.165256	-0.418976	0.259429	-0.153005	-0.915952	low
TCGA.59.2354.01A	1046	Dead	0.283884	-0.238838	-0.303867	-0.0628859	0.48377	1.09436	0.534906	1.19791	-0.238216	1.3585	-1.21053	-0.722512	-0.0218175	0.551206	0.00746587	0.279608	-0.551275	-0.268748	-0.412178	-0.165256	-0.418976	0.462129	2.30866	0.0458606	high
TCGA.59.2355.01A	65	Dead	0.358223	-0.238838	-0.685822	1.51338	0.140703	-0.336978	0.301667	1.13295	-0.238216	-0.322365	0.0738021	-0.408648	-0.623448	1.86881	-0.618249	-0.402848	-0.167339	-0.392572	-0.412178	-0.165256	-0.418976	-0.0492135	-0.331829	-1.15922	low
TCGA.59.2363.01A	165	Alive	1.92536	-0.238838	-0.692001	-0.160936	-0.16018	-0.336978	2.07548	0.366193	-0.238216	-0.322365	0.441149	0.62583	-0.515484	-0.650425	-1.13761	-0.402848	1.1718	-0.56674	-0.412178	-0.165256	2.82778	-0.126337	-0.386514	0.404512	high
TCGA.59.A5PD.01A	624	Dead	-0.147553	-0.238838	0.307905	-0.668282	0.910402	0.212518	-0.208992	-0.601869	-0.238216	-0.322365	-0.733048	-0.756049	1.66719	-0.516904	-0.949231	-0.402848	-0.551275	-0.56674	0.366534	-0.165256	-0.418976	-1.21526	-0.547781	0.522802	high
TCGA.5X.AA5U.01A	361	Alive	0.178485	-0.238838	-0.655345	-1.04444	0.651092	-0.336978	0.235507	-1.03701	-0.238216	3.78651	-1.37386	-0.756049	3.39487	-1.37555	-1.9766	-0.402848	-0.551275	-0.56674	-0.249178	-0.165256	-0.418976	-0.135958	-0.592134	1.59155	high
TCGA.61.1721.01A	338	Alive	0.266202	-0.238838	-0.618221	-0.245609	0.404291	0.0842324	-1.1115	-1.34457	0.250962	-0.322365	-1.29811	-0.576113	-1.2325	-1.27557	4.42973	-0.32276	-0.551275	1.84104	-0.412178	-0.165256	-0.224959	8.36709	0.640047	0.743999	high
TCGA.61.1724.01A	637	Dead	0.242273	-0.238838	0.838982	-0.0296826	0.316744	-0.336978	-0.951659	0.5023	-0.238216	0.399379	-0.873917	-0.56094	0.439591	0.221843	-0.244155	-0.402848	-0.551275	-0.12538	-0.412178	-0.165256	-0.418976	-0.273459	-0.281086	-0.116082	low
TCGA.61.1725.01A	956	Alive	-0.32883	-0.238838	-0.248511	0.816341	0.316026	-0.336978	1.44151	-0.804232	-0.238216	-0.322365	-0.613264	0.398119	-0.928502	1.69264	0.823388	-0.402848	-0.551275	-0.447899	-0.412178	-0.165256	1.95235	-0.33848	-0.236064	-0.995059	low
TCGA.61.1728.01A	848	Alive	-0.450164	-0.238838	-0.479931	-0.899217	-0.0333073	-0.336978	0.4995	0.209876	-0.238216	-0.322365	-0.724401	-0.756049	1.89936	-0.241517	0.0801913	-0.402848	-0.551275	-0.56674	0.217454	-0.165256	-0.418976	-0.458697	-0.643075	0.472459	high
TCGA.61.1733.01A	967	Alive	-0.284303	-0.238838	-0.59322	1.00207	0.267056	-0.336978	0.595351	-0.230703	-0.238216	-0.322365	-0.889858	1.01415	-0.666751	-0.19673	1.39131	-0.402848	0.0913634	-0.56674	-0.401895	-0.165256	-0.418976	-0.384587	0.167282	-0.150972	low
TCGA.61.1736.01A	1484	Dead	-0.184599	-0.238838	-0.620095	-0.115891	1.28419	-0.336978	-0.734013	0.265327	-0.238216	-0.322365	1.43585	2.64855	-1.02181	-1.18028	0.203761	-0.402848	0.696422	-0.56674	-0.412178	-0.165256	-0.418976	2.63531	-0.36375	0.430715	high
TCGA.61.1737.01A	1364	Alive	-0.862243	-0.238838	-0.692001	-0.475033	0.402883	-0.336978	-0.16133	-0.139173	-0.238216	-0.322365	-0.499026	-0.756049	0.705316	0.150278	0.876742	1.89425	-0.521939	-0.56674	1.01942	-0.165256	-0.418976	1.68825	2.85633	0.827156	high
TCGA.61.1738.01A	1089	Dead	-0.144903	-0.238838	1.01713	-0.304175	-1.57557	-0.336978	0.920798	-1.49654	-0.238216	-0.322365	-0.0971047	1.48189	-1.09926	0.830589	0.00193934	-0.402848	3.44831	-0.56674	-0.412178	-0.165256	1.64042	-1.13709	-0.868699	-1.01568	low
TCGA.61.1741.01A	1024	Dead	-0.193245	-0.238838	1.88687	-0.372996	-0.011953	-0.090501	0.716562	0.279959	-0.238216	0.372043	-1.37386	-0.756049	0.641776	0.0206697	-0.356376	-0.402848	-0.551275	-0.523032	-0.412178	-0.165256	-0.418976	0.0472509	-0.661482	-0.678594	low
TCGA.61.1900.01A	176	Alive	1.57889	-0.238838	3.0385	-0.156098	-0.910903	-0.336978	-0.484749	-0.279666	-0.238216	-0.322365	1.11841	-0.349849	-0.688556	-0.0604184	-0.562331	-0.402848	-0.551275	-0.304645	-0.412178	-0.165256	-0.418976	0.169867	-0.380608	-0.993392	low
TCGA.61.1907.01A	952	Alive	0.0350889	-0.238838	0.449455	1.0828	-0.532836	1.80892	-1.08437	0.114541	-0.238216	-0.322365	-1.0745	-0.393008	0.114892	-0.209647	0.465527	-0.402848	-0.128123	-0.56674	0.129394	-0.165256	-0.418976	-0.347109	-0.908169	0.000427285	high
TCGA.61.1910.01A	1127	Alive	-0.738324	-0.238838	-0.692001	-0.826891	-0.735636	-0.336978	-0.523968	0.347938	-0.238216	-0.322365	-0.180027	-0.756049	0.734108	0.609428	0.965247	-0.402848	0.299188	-0.56674	2.09079	-0.165256	1.57847	0.264154	-0.706009	0.421188	high
TCGA.61.1911.01A	1293	Alive	-0.388725	-0.238838	1.7957	3.25373	-1.35135	-0.336978	-0.111116	1.12407	-0.238216	-0.322365	0.904114	-0.578855	-0.972644	0.333322	-0.600038	-0.387819	-0.551275	-0.184521	-0.412178	-0.165256	-0.262875	-0.788147	-0.7593	-1.08818	low
TCGA.61.1914.01A	1722	Alive	-0.340573	-0.238838	0.896627	-0.495175	-1.1542	-0.336978	0.51765	-1.5631	1.28226	-0.322365	-0.244889	0.821268	-0.636096	2.48781	0.794759	-0.402848	-0.551275	-0.56674	0.250684	2.70373	0.0182748	-0.444927	-0.639216	-1.8769	low
TCGA.61.1918.01A	479	Dead	-0.266079	-0.238838	-0.525206	-0.179142	-0.856593	-0.336978	-1.08824	1.42366	-0.238216	-0.322365	-0.249919	0.244554	-0.697014	0.780794	1.69607	3.07381	-0.551275	0.653374	-0.412178	-0.165256	-0.418976	-0.0679822	-0.577209	-0.417712	low
TCGA.61.1919.01A	1161	Dead	-0.513579	-0.238838	0.0587564	-0.518649	-0.98586	-0.00678496	-0.873553	-0.608568	0.199424	-0.322365	-0.638846	-0.756049	1.63694	0.645594	0.381261	1.50786	-0.551275	-0.429139	-0.412178	-0.165256	-0.0995825	-0.40095	1.71372	0.681804	high
TCGA.61.1995.01A	61	Alive	-1.05977	-0.238838	-0.692001	-0.0587987	1.87342	-0.336978	-1.1115	1.64011	-0.238216	-0.322365	-0.573681	-0.0507209	-0.351641	-0.161014	1.22118	0.0752443	-0.551275	-0.12185	-0.412178	-0.165256	-0.418976	-0.196233	-0.682887	0.173297	high
TCGA.61.1998.01A	168	Alive	-0.655577	-0.238838	-0.692001	-0.93602	-1.05108	-0.336978	-0.196149	0.142684	-0.238216	-0.322365	0.182529	-0.756049	2.61973	-1.13587	0.673315	-0.107398	-0.551275	-0.485739	-0.412178	-0.165256	-0.115964	1.95347	0.296973	1.59449	high
TCGA.61.2000.01A	441	Alive	0.0134262	-0.238838	-0.692001	-0.315561	1.32846	0.560346	-0.429979	-0.440107	-0.238216	-0.322365	2.94744	-0.475022	-0.352961	-0.503924	-0.363145	1.35545	-0.298297	-0.56674	0.54033	-0.165256	-0.0698635	-0.458116	-0.387512	0.320058	high
TCGA.61.2002.01A	547	Alive	0.104774	-0.238838	-0.692001	0.931299	-0.346669	-0.130942	-0.515065	1.36948	-0.238216	-0.322365	1.78345	-0.212523	-0.456196	0.688395	-0.603057	0.679231	-0.551275	0.693313	-0.412178	-0.165256	0.819165	-0.464932	1.0375	0.205009	high
TCGA.61.2003.01A	122	Alive	-0.858249	-0.238838	-0.692001	-0.159984	0.283749	-0.336978	-0.679272	0.364032	-0.238216	-0.322365	-0.0688853	-0.385058	1.331	-0.525444	-0.0872707	2.58091	-0.551275	-0.295211	-0.412178	-0.165256	-0.418976	0.930473	1.15918	1.12566	high
TCGA.61.2008.01A	932	Alive	-0.16186	-0.238838	2.57902	0.699697	-1.1302	-0.336978	0.0882283	-0.28689	-0.238216	-0.322365	0.252351	0.999345	-1.17914	0.424467	0.40506	-0.402848	-0.551275	-0.56674	0.604903	-0.165256	-0.418976	0.0863358	-0.121054	-1.34317	low
TCGA.61.2009.01A	1212	Alive	-1.32047	-0.238838	-0.264342	-0.645609	0.386033	-0.336978	-1.10375	-1.21212	3.72423	-0.322365	-1.10362	-0.756049	-0.531905	0.977953	2.74496	2.97696	-0.551275	-0.56674	0.302652	-0.165256	-0.418976	0.0605835	1.68214	-0.0745685	low
TCGA.61.2012.01A	932	Alive	0.333864	-0.238838	1.75677	-0.646218	-0.376735	-0.336978	0.0374135	0.401267	1.08282	-0.322365	-1.09695	-0.756049	0.707262	0.70197	-1.1605	-0.402848	-0.551275	-0.56674	0.36151	-0.165256	1.31161	-0.408769	-0.462956	-0.383621	low
TCGA.61.2088.01A	145	Alive	-1.32047	3.42589	0.667054	-1.04444	1.10033	-0.336978	2.23488	-1.49041	-0.238216	-0.322365	1.82969	-0.0398287	0.0108374	-1.48468	-1.62776	-0.0808392	-0.551275	3.45438	-0.412178	-0.165256	-0.127238	-0.122851	-0.66326	-0.110686	low
TCGA.61.2092.01A	1573	Alive	2.37359	-0.238838	4.32842	-0.837318	-1.14891	-0.336978	-1.05313	-1.10422	-0.238216	-0.322365	-0.836739	-0.756049	0.167188	-1.44481	-0.458018	-0.402848	-0.340995	-0.388839	-0.412178	-0.165256	-0.418976	-0.466671	-0.891335	-0.352214	low
TCGA.61.2097.01A	1844	Alive	0.0391122	-0.238838	-0.354848	-1.04444	0.357074	-0.336978	0.405287	-0.265939	-0.238216	-0.322365	-0.221435	-0.07805	0.070937	-1.18514	-0.305054	-0.402848	0.556955	-0.56674	4.52765	1.13317	1.27075	1.67853	0.217077	0.920475	high
TCGA.61.2098.01A	1993	Alive	-0.558735	-0.238838	-0.488735	-1.03956	1.51176	-0.336978	-0.295166	-1.31374	-0.238216	-0.322365	2.69143	-0.176593	1.59389	-1.31136	-1.2794	-0.402848	-0.551275	-0.166063	-0.412178	1.04321	-0.418976	1.01984	-0.378202	1.14299	high
TCGA.61.2101.01A	1688	Dead	-0.123574	-0.238838	-0.520695	-0.493941	0.489025	-0.336978	-0.928922	0.539939	-0.238216	-0.322365	-0.758589	-0.756049	0.456082	-0.169173	0.152837	4.69737	-0.487254	0.249672	-0.412178	-0.165256	-0.418976	-0.617596	1.13356	0.698083	high
TCGA.61.2102.01A	197	Dead	1.88847	-0.238838	-0.611945	-1.04444	-0.471638	-0.336978	-1.0504	-0.461433	-0.238216	2.69893	-1.17898	-0.756049	1.5115	-1.35711	0.663505	-0.402848	-0.551275	0.150742	-0.412178	-0.165256	-0.363068	2.77639	0.629827	1.5591	high
TCGA.61.2104.01A	2338	Alive	0.328855	-0.238838	0.256777	-0.24476	0.154684	-0.336978	-1.1115	0.635654	-0.238216	0.220399	-1.20399	-0.520497	0.345126	1.74384	-0.408173	-0.402848	0.102992	-0.56674	-0.412178	-0.165256	0.289447	0.481832	-0.506772	-0.597168	low
TCGA.61.2109.01A	629	Dead	0.390189	-0.238838	-0.692001	-0.611329	-0.616794	-0.336978	-1.1115	2.56894	-0.238216	-0.322365	0.919992	-0.657294	1.104	-1.32499	0.334997	-0.402848	-0.357627	0.0745701	-0.412178	-0.165256	-0.191059	0.134037	-0.682591	1.23054	high
TCGA.61.2111.01A	3825	Alive	0.527956	-0.238838	-0.272796	0.148359	0.351145	-0.336978	-0.675749	1.53532	-0.238216	-0.322365	-0.250271	-0.493235	-0.391536	-0.513196	0.590811	1.46184	-0.551275	0.272734	-0.412178	-0.165256	-0.104533	-0.0184906	-0.673449	0.199939	high
TCGA.61.2113.01A	676	Dead	-0.0603864	-0.238838	-0.0297691	-0.388907	1.37438	-0.0466868	0.469248	-1.19164	-0.238216	3.32881	-1.37386	-0.410211	-0.289634	0.456615	-0.20099	-0.392829	0.73207	-0.56674	0.601183	-0.165256	0.75744	0.753251	1.42841	0.0412025	high
TCGA.OY.A56Q.01A	576	Alive	-0.158697	-0.238838	-0.288977	-1.04444	1.73021	-0.336978	0.229523	-0.814118	-0.238216	-0.322365	2.25091	-0.519661	-0.157452	-1.48468	-0.135229	-0.402848	-0.551275	2.00938	-0.412178	0.9332	-0.418976	0.93717	-0.892497	0.429037	high
TCGA.WR.A838.01A	304	Dead	-0.240118	-0.238838	0.681543	-1.04444	2.2765	-0.336978	-0.183873	1.10814	-0.238216	-0.322365	0.907447	-0.756049	0.395071	-1.24237	-1.9766	-0.402848	-0.551275	1.74704	-0.412178	-0.165256	-0.418976	-0.535156	-0.681971	0.370621	high
